# Supplementary material for: 4-(4-Bromo­phen­yl)-6-(1H-indol-3-yl)-2,2′-bipyridine-5-carbonitrile
Source: Acta Crystallogr Sect E Struct Rep Online. 2009 Feb 4;65(Pt 3):o450. doi: 10.1107/S1600536809001354 (PMC2968551; doi:10.1107/S1600536809001354)
Supplement: Supplementary file 1 [file e-65-0o450-sup1.cif]

##############################################################################
###                                                                        ###
###        Electronic paper (Acta Crystallographica Section E)             ###
###                                                                        ###
##############################################################################
#                                                                            #
# This CIF contains the data in a paper accepted for publication in Acta     #
# Crystallographica Section E. It conforms to the requirements of Notes      #
# for Authors for Section E, and has been peer reviewed under the auspices   #
# of the IUCr Commission on Journals.                                        #
#                                                                            #
# Full details of the Crystallographic Information File format               #
# are given in the paper "The Crystallographic Information File (CIF):       #
# a New Standard Archive File for Crystallography" by S. R. Hall, F. H.      #
# Allen and I. D. Brown [Acta Cryst. (1991), A47, 655-685].                  #
#                                                                            #
# The current version of the core CIF dictionary is obtainable from          #
# ftp://ftp.iucr.org/pub/cif_core.dic. The current version number is 2.4.    #
#                                                                            #
# Software is freely available for graphical display of the structure(s) in  #
# this CIF.  For information consult the CIF home page http://www.iucr.org/  #
# cif/home.html                                                              #
#                                                                            #
# This file may be used for bona fide research purposes within the           #
# scientific community so long as proper attribution is given to the journal # 
# article from which it was obtained.                                        #
#                                                                            #
##############################################################################
                                             
data_global
_audit_creation_method     SHELXL-97
_journal_date_recd_electronic     2008-12-20
_journal_date_accepted     2009-01-12
_journal_name_full     'Acta Crystallographica, Section E'
_journal_year     2009
_journal_volume     65
_journal_issue      3
_journal_page_first     o450
_journal_page_last     o450
_journal_paper_category     QO
_journal_coeditor_code     BT2842
_publ_contact_author_name     ' M.N. Ponnuswamy '
_publ_contact_author_address
;   Centre of Advanced Study in Crystallography and Biophysics
    University of Madras
    Guindy Campus
    Chennai - 600 025
    India
;
_publ_contact_author_email     'mnpsy2004@yahoo.com'
_publ_contact_author_fax     '+9144 22352494'
_publ_contact_author_phone     '+9144 22300122'
_publ_section_title
;
4-(4-Bromophenyl)-6-(1<i>H</i>-indol-3-yl)-2,2'-bipyridine-5-carbonitrile
;
loop_
    _publ_author_name
    _publ_author_address
    'P. Ramesh'
;     Department of Physics
      Presidency College (Autonomous)
      Chennai 600 005
      India
;
    'A. Subbiahpandi'
;     Department of Physics
      Presidency College (Autonomous)
      Chennai 600 005
      India
;
    'P. Thirumurugan'
;
      Organic Chemistry Division
      Central Leather Research Institute
      Adyar
      Chennai 600 020
      India
;
    'Paramasivan T. Perumal'
;
      Organic Chemistry Division
      Central Leather Research Institute
      Adyar
      Chennai 600 020
      India
;
    'M. N. Ponnuswamy'
;
    Centre of Advanced Study in Crystallography and Biophysics
    University of Madras
    Guindy Campus
    Chennai 600 025
    India
;
data_I
_audit_creation_method     SHELXL-97
_chemical_name_systematic
;
4-(4-Bromophenyl)-6-(1<i>H</i>-indol-3-yl)-2,2'-bipyridine-5-carbonitrile
;
_chemical_name_common
;
;
_chemical_formula_moiety     'C25 H15 Br N4'
_chemical_formula_sum     'C25 H15 Br N4'
_chemical_formula_iupac     'C25 H15 Br N4'
_chemical_formula_weight     451.32
_chemical_melting_point     ?
_symmetry_cell_setting     Orthorhombic
_symmetry_space_group_name_H-M     'P b c a'
_symmetry_space_group_name_Hall     '-P 2ac 2ab'
loop_
    _symmetry_equiv_pos_as_xyz
    'x, y, z'
    '-x+1/2, -y, z+1/2'
    '-x, y+1/2, -z+1/2'
    'x+1/2, -y+1/2, -z'
    '-x, -y, -z'
    'x-1/2, y, -z-1/2'
    'x, -y-1/2, z-1/2'
    '-x-1/2, y-1/2, z'
_cell_length_a     14.7393(4)
_cell_length_b     10.7465(3)
_cell_length_c     25.4251(7)
_cell_angle_alpha     90.00
_cell_angle_beta     90.00
_cell_angle_gamma     90.00
_cell_volume     4027.23(19)
_cell_formula_units_Z     8
_cell_measurement_reflns_used     5842
_cell_measurement_theta_min     1.60
_cell_measurement_theta_max     29.4
_cell_measurement_temperature     293(2)
_exptl_crystal_description     Block
_exptl_crystal_colour     Colorless
_exptl_crystal_size_max     0.29
_exptl_crystal_size_mid     0.26
_exptl_crystal_size_min     0.22
_exptl_crystal_density_diffrn     1.489
_exptl_crystal_density_meas     ?
_exptl_crystal_density_method     'not measured'
_exptl_crystal_F_000     1824
_exptl_absorpt_coefficient_mu     2.061
_exptl_absorpt_correction_type     Multi-scan
_exptl_absorpt_process_details     '(SADABS; Sheldrick, 2001)'
_exptl_absorpt_correction_T_min     0.556
_exptl_absorpt_correction_T_max     0.635
_exptl_special_details
;
;
_diffrn_ambient_temperature     293(2)
_diffrn_radiation_type     MoK\a
_diffrn_radiation_wavelength     0.71073
_diffrn_radiation_source     'fine-focus sealed tube'
_diffrn_radiation_monochromator     graphite
_diffrn_measurement_device_type     'Bruker Kappa APEXII area-detector'
_diffrn_measurement_method     '\w and \f'
_diffrn_detector_area_resol_mean     ?
_diffrn_reflns_number     47903
_diffrn_reflns_av_R_equivalents     0.0572
_diffrn_reflns_av_sigmaI/netI     0.0356
_diffrn_reflns_theta_min     1.60
_diffrn_reflns_theta_max     29.40
_diffrn_reflns_theta_full     25.00
_diffrn_measured_fraction_theta_max     0.997
_diffrn_measured_fraction_theta_full     1.000
_diffrn_reflns_limit_h_min     -17
_diffrn_reflns_limit_h_max     20
_diffrn_reflns_limit_k_min     -14
_diffrn_reflns_limit_k_max     14
_diffrn_reflns_limit_l_min     -35
_diffrn_reflns_limit_l_max     35
_diffrn_standards_number     0
_diffrn_standards_interval_count     ?
_diffrn_standards_interval_time     0
_diffrn_standards_decay_%     0
_refine_special_details
;
Refinement of <i>F</i>^2^ against ALL reflections. The weighted <i>R</i>-factor
<i>wR</i> and goodness of fit <i>S</i> are based on <i>F</i>^2^, conventional
<i>R</i>-factors <i>R</i> are based on <i>F</i>, with <i>F</i> set to zero for
negative <i>F</i>^2^. The threshold expression of <i>F</i>^2^ >
\s(<i>F</i>^2^) is used only for calculating <i>R</i>-factors(gt) <i>etc</i>.
and is not relevant to the choice of reflections for refinement.
<i>R</i>-factors based on <i>F</i>^2^ are statistically about twice as large
as those based on <i>F</i>, and <i>R</i>- factors based on ALL data will be
even larger.
;
_reflns_number_total     5545
_reflns_number_gt     3138
_reflns_threshold_expression     I>2\s(I)
_refine_ls_structure_factor_coef     Fsqd
_refine_ls_matrix_type     full
_refine_ls_R_factor_all     0.0934
_refine_ls_R_factor_gt     0.0401
_refine_ls_wR_factor_gt     0.0949
_refine_ls_wR_factor_ref     0.1202
_refine_ls_goodness_of_fit_ref     0.991
_refine_ls_restrained_S_all     0.991
_refine_ls_number_reflns     5545
_refine_ls_number_parameters     272
_refine_ls_number_restraints     0
_refine_ls_hydrogen_treatment     constr
_refine_ls_weighting_scheme     calc
_refine_ls_weighting_details
         'calc w=1/[\s^2^(Fo^2^)+(0.0524P)^2^+1.6981P] where P=(Fo^2^+2Fc^2^)/3'
_atom_sites_solution_hydrogens     geom
_atom_sites_solution_primary     direct
_atom_sites_solution_secondary     difmap
_refine_ls_shift/su_max     0.001
_refine_ls_shift/su_mean     0.000
_refine_diff_density_max     0.418
_refine_diff_density_min     -0.578
_refine_ls_extinction_method     'SHELXL97 (Sheldrick, 2008)'
_refine_ls_extinction_coef     0.0015(2)
_refine_ls_extinction_expression
                                  'Fc^*^=kFc[1+0.001xFc^2^\l^3^/sin(2\q)]^-1/4^'
loop_
    _atom_type_symbol
    _atom_type_description
    _atom_type_scat_dispersion_real
    _atom_type_scat_dispersion_imag
    _atom_type_scat_source
    'C' 'C' 0.0033 0.0016
                         'International Tables Vol C Tables 4.2.6.8 and 6.1.1.4'
    'H' 'H' 0.0000 0.0000
                         'International Tables Vol C Tables 4.2.6.8 and 6.1.1.4'
    'N' 'N' 0.0061 0.0033
                         'International Tables Vol C Tables 4.2.6.8 and 6.1.1.4'
    'Cl' 'Cl' 0.1484 0.1585
                         'International Tables Vol C Tables 4.2.6.8 and 6.1.1.4'
    'Br' 'Br' -0.2901 2.4595
                         'International Tables Vol C Tables 4.2.6.8 and 6.1.1.4'
_computing_data_collection     'APEX2 (Bruker, 2004)'
_computing_cell_refinement     'SAINT (Bruker, 2004)'
_computing_data_reduction     'SAINT (Bruker, 2004)'
_computing_structure_solution     'SHELXS97 (Sheldrick, 2008)'
_computing_structure_refinement     'SHELXL97 (Sheldrick, 2008)'
_computing_molecular_graphics     'ORTEP-3 (Farrugia, 1997)'
_computing_publication_material
                            'SHELXL97 (Sheldrick, 2008) and PLATON (Spek, 2003)'
loop_
    _atom_site_type_symbol
    _atom_site_label
    _atom_site_fract_x
    _atom_site_fract_y
    _atom_site_fract_z
    _atom_site_U_iso_or_equiv
    _atom_site_adp_type
    _atom_site_calc_flag
    _atom_site_refinement_flags
    _atom_site_occupancy
    _atom_site_disorder_assembly
    _atom_site_disorder_group
    Br Br1 0.24258(2) 0.41762(4) 0.228490(11) 0.07539(16) Uani d . 1 . .
    N N1 0.40577(13) 0.47359(16) 0.56512(7) 0.0397(4) Uani d . 1 . .
    C C2 0.41263(15) 0.3612(2) 0.54258(9) 0.0385(5) Uani d . 1 . .
    C C3 0.38681(16) 0.3440(2) 0.48975(9) 0.0399(5) Uani d . 1 . .
    C C4 0.35912(16) 0.4449(2) 0.45926(9) 0.0391(5) Uani d . 1 . .
    C C5 0.35655(16) 0.5595(2) 0.48331(9) 0.0426(5) Uani d . 1 . .
    H H5 0.3406 0.6298 0.4641 0.051 Uiso calc R 1 . .
    C C6 0.37776(15) 0.5701(2) 0.53619(9) 0.0387(5) Uani d . 1 . .
    C C7 0.44948(15) 0.2632(2) 0.57570(9) 0.0400(5) Uani d . 1 . .
    C C8 0.44917(15) 0.2595(2) 0.63245(9) 0.0402(5) Uani d . 1 . .
    C C9 0.41165(18) 0.3326(2) 0.67203(10) 0.0490(6) Uani d . 1 . .
    H H9 0.3769 0.4021 0.6637 0.059 Uiso calc R 1 . .
    C C10 0.4265(2) 0.3010(3) 0.72342(10) 0.0591(7) Uani d . 1 . .
    H H10 0.4022 0.3503 0.7499 0.071 Uiso calc R 1 . .
    C C11 0.4771(2) 0.1972(3) 0.73681(11) 0.0640(8) Uani d . 1 . .
    H H11 0.4861 0.1783 0.7721 0.077 Uiso calc R 1 . .
    C C12 0.5139(2) 0.1223(3) 0.69920(11) 0.0596(7) Uani d . 1 . .
    H H12 0.5473 0.0521 0.7082 0.072 Uiso calc R 1 . .
    C C13 0.49973(16) 0.1545(2) 0.64702(10) 0.0463(6) Uani d . 1 . .
    N N14 0.52963(15) 0.09858(18) 0.60195(9) 0.0533(5) Uani d . 1 . .
    H H14 0.5626 0.0327 0.6007 0.064 Uiso calc R 1 . .
    C C15 0.49954(16) 0.1625(2) 0.55983(10) 0.0485(6) Uani d . 1 . .
    H H15 0.5111 0.1413 0.5250 0.058 Uiso calc R 1 . .
    C C16 0.38817(18) 0.2223(2) 0.46641(10) 0.0480(6) Uani d . 1 . .
    N N17 0.38837(19) 0.1271(2) 0.44684(10) 0.0694(7) Uani d . 1 . .
    C C18 0.33250(16) 0.4340(2) 0.40326(9) 0.0403(5) Uani d . 1 . .
    C C19 0.26769(17) 0.3498(2) 0.38682(10) 0.0504(6) Uani d . 1 . .
    H H19 0.2413 0.2960 0.4110 0.060 Uiso calc R 1 . .
    C C20 0.24170(18) 0.3450(2) 0.33465(11) 0.0530(7) Uani d . 1 . .
    H H20 0.1982 0.2879 0.3237 0.064 Uiso calc R 1 . .
    C C21 0.28003(18) 0.4241(2) 0.29947(10) 0.0481(6) Uani d . 1 . .
    C C22 0.34485(19) 0.5078(3) 0.31444(10) 0.0562(7) Uani d . 1 . .
    H H22 0.3712 0.5608 0.2899 0.067 Uiso calc R 1 . .
    C C23 0.37058(19) 0.5126(2) 0.36651(10) 0.0523(6) Uani d . 1 . .
    H H23 0.4143 0.5697 0.3770 0.063 Uiso calc R 1 . .
    C C24 0.36885(16) 0.6912(2) 0.56355(9) 0.0410(5) Uani d . 1 . .
    N N25 0.33924(15) 0.78608(18) 0.53415(8) 0.0516(5) Uani d . 1 . .
    C C26 0.32987(19) 0.8957(2) 0.55752(12) 0.0562(7) Uani d . 1 . .
    H H26 0.3101 0.9624 0.5373 0.067 Uiso calc R 1 . .
    C C27 0.3474(2) 0.9165(2) 0.60946(12) 0.0595(7) Uani d . 1 . .
    H H27 0.3388 0.9947 0.6243 0.071 Uiso calc R 1 . .
    C C28 0.3779(3) 0.8194(3) 0.63905(12) 0.0756(9) Uani d . 1 . .
    H H28 0.3908 0.8304 0.6746 0.091 Uiso calc R 1 . .
    C C29 0.3895(2) 0.7051(2) 0.61584(10) 0.0624(8) Uani d . 1 . .
    H H29 0.4110 0.6381 0.6353 0.075 Uiso calc R 1 . .
loop_
    _atom_site_aniso_label
    _atom_site_aniso_U_11
    _atom_site_aniso_U_22
    _atom_site_aniso_U_33
    _atom_site_aniso_U_12
    _atom_site_aniso_U_13
    _atom_site_aniso_U_23
    Br1 0.0741(2) 0.1126(3) 0.03942(16) 0.02193(18) -0.00909(13) 0.00200(15)
    N1 0.0451(11) 0.0356(10) 0.0385(10) 0.0036(8) 0.0000(8) 0.0014(8)
    C2 0.0390(13) 0.0360(12) 0.0403(12) 0.0018(9) 0.0016(10) 0.0024(10)
    C3 0.0419(13) 0.0357(12) 0.0420(13) 0.0005(10) 0.0031(10) -0.0014(10)
    C4 0.0422(13) 0.0380(12) 0.0370(12) 0.0002(10) 0.0033(10) 0.0030(10)
    C5 0.0528(14) 0.0342(12) 0.0408(13) 0.0033(10) -0.0002(10) 0.0050(10)
    C6 0.0411(12) 0.0357(11) 0.0395(12) 0.0005(9) 0.0029(10) 0.0020(10)
    C7 0.0410(13) 0.0346(11) 0.0444(13) 0.0009(10) -0.0015(10) 0.0008(10)
    C8 0.0428(13) 0.0337(11) 0.0442(13) -0.0045(10) -0.0066(10) 0.0054(10)
    C9 0.0578(16) 0.0416(13) 0.0477(14) -0.0040(12) 0.0001(12) 0.0020(11)
    C10 0.0737(19) 0.0608(17) 0.0427(15) -0.0128(14) -0.0027(13) 0.0005(12)
    C11 0.074(2) 0.0704(19) 0.0475(15) -0.0201(16) -0.0152(14) 0.0149(14)
    C12 0.0648(18) 0.0527(15) 0.0613(17) -0.0053(13) -0.0194(14) 0.0189(14)
    C13 0.0463(14) 0.0390(13) 0.0537(15) -0.0028(10) -0.0091(12) 0.0059(11)
    N14 0.0550(13) 0.0400(11) 0.0648(14) 0.0130(10) -0.0099(11) 0.0043(10)
    C15 0.0511(15) 0.0430(13) 0.0513(14) 0.0073(11) -0.0027(12) -0.0010(11)
    C16 0.0553(15) 0.0438(14) 0.0450(14) 0.0084(11) -0.0056(11) -0.0008(11)
    N17 0.0931(19) 0.0476(13) 0.0675(16) 0.0163(12) -0.0173(14) -0.0139(12)
    C18 0.0479(14) 0.0375(12) 0.0354(11) 0.0036(10) 0.0013(10) 0.0011(10)
    C19 0.0563(16) 0.0490(14) 0.0458(14) -0.0095(12) -0.0059(12) 0.0126(11)
    C20 0.0556(16) 0.0533(15) 0.0502(15) -0.0060(12) -0.0131(12) 0.0009(12)
    C21 0.0544(15) 0.0538(14) 0.0360(12) 0.0118(13) -0.0038(11) 0.0011(11)
    C22 0.0705(18) 0.0571(16) 0.0412(14) -0.0020(14) 0.0107(13) 0.0090(12)
    C23 0.0626(17) 0.0472(14) 0.0472(14) -0.0133(12) 0.0042(12) 0.0015(12)
    C24 0.0433(13) 0.0354(12) 0.0442(13) 0.0003(10) 0.0044(10) 0.0021(10)
    N25 0.0663(14) 0.0373(10) 0.0511(13) 0.0095(10) -0.0024(11) -0.0019(9)
    C26 0.0650(18) 0.0387(13) 0.0648(18) 0.0103(12) 0.0007(14) 0.0007(12)
    C27 0.0716(18) 0.0421(14) 0.0647(18) 0.0018(13) 0.0102(14) -0.0117(13)
    C28 0.122(3) 0.0565(18) 0.0484(17) 0.0025(18) -0.0037(17) -0.0114(14)
    C29 0.099(2) 0.0438(14) 0.0446(15) 0.0048(14) -0.0079(15) 0.0001(12)
_geom_special_details
;
All e.s.d.'s (except the e.s.d. in the dihedral angle between two l.s. planes)
are estimated using the full covariance matrix. The cell e.s.d.'s are taken
into account individually in the estimation of e.s.d.'s in distances, angles
and torsion angles; correlations between e.s.d.'s in cell parameters are only
used when they are defined by crystal symmetry. An approximate (isotropic)
treatment of cell e.s.d.'s is used for estimating e.s.d.'s involving l.s.
planes.
;
loop_
    _geom_bond_atom_site_label_1
    _geom_bond_atom_site_label_2
    _geom_bond_site_symmetry_2
    _geom_bond_distance
    _geom_bond_publ_flag
    Br1 C21 . 1.888(2) ?
    N1 C6 . 1.336(3) ?
    N1 C2 . 1.341(3) ?
    C2 C3 . 1.408(3) ?
    C2 C7 . 1.453(3) ?
    C3 C4 . 1.394(3) ?
    C3 C16 . 1.437(3) ?
    C4 C5 . 1.376(3) ?
    C4 C18 . 1.482(3) ?
    C5 C6 . 1.385(3) ?
    C5 H5 . 0.9300 ?
    C6 C24 . 1.481(3) ?
    C7 C15 . 1.371(3) ?
    C7 C8 . 1.443(3) ?
    C8 C9 . 1.391(3) ?
    C8 C13 . 1.403(3) ?
    C9 C10 . 1.368(3) ?
    C9 H9 . 0.9300 ?
    C10 C11 . 1.383(4) ?
    C10 H10 . 0.9300 ?
    C11 C12 . 1.363(4) ?
    C11 H11 . 0.9300 ?
    C12 C13 . 1.387(3) ?
    C12 H12 . 0.9300 ?
    C13 N14 . 1.367(3) ?
    N14 C15 . 1.347(3) ?
    N14 H14 . 0.8600 ?
    C15 H15 . 0.9300 ?
    C16 N17 . 1.138(3) ?
    C18 C23 . 1.379(3) ?
    C18 C19 . 1.381(3) ?
    C19 C20 . 1.382(3) ?
    C19 H19 . 0.9300 ?
    C20 C21 . 1.357(4) ?
    C20 H20 . 0.9300 ?
    C21 C22 . 1.367(4) ?
    C22 C23 . 1.378(3) ?
    C22 H22 . 0.9300 ?
    C23 H23 . 0.9300 ?
    C24 N25 . 1.338(3) ?
    C24 C29 . 1.372(3) ?
    N25 C26 . 1.327(3) ?
    C26 C27 . 1.364(4) ?
    C26 H26 . 0.9300 ?
    C27 C28 . 1.363(4) ?
    C27 H27 . 0.9300 ?
    C28 C29 . 1.373(4) ?
    C28 H28 . 0.9300 ?
    C29 H29 . 0.9300 ?
loop_
    _geom_angle_atom_site_label_1
    _geom_angle_atom_site_label_2
    _geom_angle_atom_site_label_3
    _geom_angle_site_symmetry_1
    _geom_angle_site_symmetry_3
    _geom_angle
    _geom_angle_publ_flag
    C6 N1 C2 . . 119.15(19) ?
    N1 C2 C3 . . 120.32(19) ?
    N1 C2 C7 . . 115.66(19) ?
    C3 C2 C7 . . 124.0(2) ?
    C4 C3 C2 . . 120.5(2) ?
    C4 C3 C16 . . 118.8(2) ?
    C2 C3 C16 . . 120.6(2) ?
    C5 C4 C3 . . 117.2(2) ?
    C5 C4 C18 . . 119.4(2) ?
    C3 C4 C18 . . 123.4(2) ?
    C4 C5 C6 . . 119.9(2) ?
    C4 C5 H5 . . 120.0 ?
    C6 C5 H5 . . 120.0 ?
    N1 C6 C5 . . 122.7(2) ?
    N1 C6 C24 . . 116.8(2) ?
    C5 C6 C24 . . 120.5(2) ?
    C15 C7 C8 . . 105.9(2) ?
    C15 C7 C2 . . 127.0(2) ?
    C8 C7 C2 . . 126.7(2) ?
    C9 C8 C13 . . 118.3(2) ?
    C9 C8 C7 . . 135.1(2) ?
    C13 C8 C7 . . 106.5(2) ?
    C10 C9 C8 . . 119.1(2) ?
    C10 C9 H9 . . 120.4 ?
    C8 C9 H9 . . 120.4 ?
    C9 C10 C11 . . 121.4(3) ?
    C9 C10 H10 . . 119.3 ?
    C11 C10 H10 . . 119.3 ?
    C12 C11 C10 . . 121.2(3) ?
    C12 C11 H11 . . 119.4 ?
    C10 C11 H11 . . 119.4 ?
    C11 C12 C13 . . 117.6(3) ?
    C11 C12 H12 . . 121.2 ?
    C13 C12 H12 . . 121.2 ?
    N14 C13 C12 . . 130.1(2) ?
    N14 C13 C8 . . 107.7(2) ?
    C12 C13 C8 . . 122.2(2) ?
    C15 N14 C13 . . 109.6(2) ?
    C15 N14 H14 . . 125.2 ?
    C13 N14 H14 . . 125.2 ?
    N14 C15 C7 . . 110.2(2) ?
    N14 C15 H15 . . 124.9 ?
    C7 C15 H15 . . 124.9 ?
    N17 C16 C3 . . 178.4(3) ?
    C23 C18 C19 . . 118.5(2) ?
    C23 C18 C4 . . 119.7(2) ?
    C19 C18 C4 . . 121.7(2) ?
    C18 C19 C20 . . 120.5(2) ?
    C18 C19 H19 . . 119.8 ?
    C20 C19 H19 . . 119.8 ?
    C21 C20 C19 . . 119.6(2) ?
    C21 C20 H20 . . 120.2 ?
    C19 C20 H20 . . 120.2 ?
    C20 C21 C22 . . 121.3(2) ?
    C20 C21 Br1 . . 119.0(2) ?
    C22 C21 Br1 . . 119.64(19) ?
    C21 C22 C23 . . 119.0(2) ?
    C21 C22 H22 . . 120.5 ?
    C23 C22 H22 . . 120.5 ?
    C22 C23 C18 . . 121.1(2) ?
    C22 C23 H23 . . 119.5 ?
    C18 C23 H23 . . 119.5 ?
    N25 C24 C29 . . 122.0(2) ?
    N25 C24 C6 . . 115.9(2) ?
    C29 C24 C6 . . 122.1(2) ?
    C26 N25 C24 . . 117.4(2) ?
    N25 C26 C27 . . 124.0(2) ?
    N25 C26 H26 . . 118.0 ?
    C27 C26 H26 . . 118.0 ?
    C28 C27 C26 . . 118.1(2) ?
    C28 C27 H27 . . 120.9 ?
    C26 C27 H27 . . 120.9 ?
    C27 C28 C29 . . 119.2(3) ?
    C27 C28 H28 . . 120.4 ?
    C29 C28 H28 . . 120.4 ?
    C24 C29 C28 . . 119.1(3) ?
    C24 C29 H29 . . 120.4 ?
    C28 C29 H29 . . 120.4 ?
loop_
    _geom_torsion_atom_site_label_1
    _geom_torsion_atom_site_label_2
    _geom_torsion_atom_site_label_3
    _geom_torsion_atom_site_label_4
    _geom_torsion_site_symmetry_1
    _geom_torsion_site_symmetry_2
    _geom_torsion_site_symmetry_3
    _geom_torsion_site_symmetry_4
    _geom_torsion
    _geom_torsion_publ_flag
    C6 N1 C2 C3 . . . . -2.8(3) ?
    C6 N1 C2 C7 . . . . 175.9(2) ?
    N1 C2 C3 C4 . . . . 4.0(3) ?
    C7 C2 C3 C4 . . . . -174.6(2) ?
    N1 C2 C3 C16 . . . . -175.8(2) ?
    C7 C2 C3 C16 . . . . 5.6(4) ?
    C2 C3 C4 C5 . . . . -1.3(3) ?
    C16 C3 C4 C5 . . . . 178.4(2) ?
    C2 C3 C4 C18 . . . . 179.0(2) ?
    C16 C3 C4 C18 . . . . -1.3(3) ?
    C3 C4 C5 C6 . . . . -2.3(3) ?
    C18 C4 C5 C6 . . . . 177.4(2) ?
    C2 N1 C6 C5 . . . . -1.0(3) ?
    C2 N1 C6 C24 . . . . 178.2(2) ?
    C4 C5 C6 N1 . . . . 3.6(4) ?
    C4 C5 C6 C24 . . . . -175.5(2) ?
    N1 C2 C7 C15 . . . . -149.1(2) ?
    C3 C2 C7 C15 . . . . 29.6(4) ?
    N1 C2 C7 C8 . . . . 23.7(3) ?
    C3 C2 C7 C8 . . . . -157.7(2) ?
    C15 C7 C8 C9 . . . . -179.9(3) ?
    C2 C7 C8 C9 . . . . 6.1(4) ?
    C15 C7 C8 C13 . . . . -0.3(3) ?
    C2 C7 C8 C13 . . . . -174.2(2) ?
    C13 C8 C9 C10 . . . . 1.1(4) ?
    C7 C8 C9 C10 . . . . -179.3(3) ?
    C8 C9 C10 C11 . . . . -0.8(4) ?
    C9 C10 C11 C12 . . . . -0.1(4) ?
    C10 C11 C12 C13 . . . . 0.7(4) ?
    C11 C12 C13 N14 . . . . 178.6(3) ?
    C11 C12 C13 C8 . . . . -0.3(4) ?
    C9 C8 C13 N14 . . . . -179.7(2) ?
    C7 C8 C13 N14 . . . . 0.6(3) ?
    C9 C8 C13 C12 . . . . -0.6(4) ?
    C7 C8 C13 C12 . . . . 179.7(2) ?
    C12 C13 N14 C15 . . . . -179.7(3) ?
    C8 C13 N14 C15 . . . . -0.7(3) ?
    C13 N14 C15 C7 . . . . 0.5(3) ?
    C8 C7 C15 N14 . . . . -0.2(3) ?
    C2 C7 C15 N14 . . . . 173.8(2) ?
    C4 C3 C16 N17 . . . . -4(11) ?
    C2 C3 C16 N17 . . . .  18E1(10)
                                   ?
    C5 C4 C18 C23 . . . . 50.8(3) ?
    C3 C4 C18 C23 . . . . -129.5(3) ?
    C5 C4 C18 C19 . . . . -126.8(3) ?
    C3 C4 C18 C19 . . . . 52.9(3) ?
    C23 C18 C19 C20 . . . . -0.1(4) ?
    C4 C18 C19 C20 . . . . 177.5(2) ?
    C18 C19 C20 C21 . . . . -0.3(4) ?
    C19 C20 C21 C22 . . . . 0.8(4) ?
    C19 C20 C21 Br1 . . . . -179.2(2) ?
    C20 C21 C22 C23 . . . . -0.8(4) ?
    Br1 C21 C22 C23 . . . . 179.1(2) ?
    C21 C22 C23 C18 . . . . 0.4(4) ?
    C19 C18 C23 C22 . . . . 0.0(4) ?
    C4 C18 C23 C22 . . . . -177.7(2) ?
    N1 C6 C24 N25 . . . . -178.9(2) ?
    C5 C6 C24 N25 . . . . 0.3(3) ?
    N1 C6 C24 C29 . . . . 1.0(4) ?
    C5 C6 C24 C29 . . . . -179.8(3) ?
    C29 C24 N25 C26 . . . . -0.3(4) ?
    C6 C24 N25 C26 . . . . 179.5(2) ?
    C24 N25 C26 C27 . . . . -0.9(4) ?
    N25 C26 C27 C28 . . . . 1.2(5) ?
    C26 C27 C28 C29 . . . . -0.2(5) ?
    N25 C24 C29 C28 . . . . 1.2(4) ?
    C6 C24 C29 C28 . . . . -178.7(3) ?
    C27 C28 C29 C24 . . . . -0.9(5) ?
loop_
    _geom_hbond_atom_site_label_D
    _geom_hbond_atom_site_label_H
    _geom_hbond_atom_site_label_A
    _geom_hbond_site_symmetry_A
    _geom_hbond_distance_DH
    _geom_hbond_distance_HA
    _geom_hbond_distance_DA
    _geom_hbond_angle_DHA
    N14 H14 N17 5_656 0.86 2.22 2.980(3) 147.3
