# Supplementary material for: 4-(4-Bromo­phen­yl)-6-(1H-indol-3-yl)-2,2′-bipyridine-5-carbonitrile
Source: Acta Crystallogr Sect E Struct Rep Online. 2009 Feb 4;65(Pt 3):o450. doi: 10.1107/S1600536809001354 (PMC2968551; doi:10.1107/S1600536809001354)
Supplement: Supplementary file 2 [file e-65-0o450-Isup2.hkl]

#
# h,k,l, Fc-squared, Fo-squared, sigma(Fo-squared) and status flag
#
data_I
_shelx_title ' PBRIAP in Pbca'
_shelx_refln_list_code          4
_shelx_F_calc_maximum      482.81
_exptl_crystal_F_000      1824.00
_reflns_d_resolution_high  0.7239
 
loop_
 _symmetry_equiv_pos_as_xyz
 'x, y, z'
 '-x+1/2, -y, z+1/2'
 '-x, y+1/2, -z+1/2'
 'x+1/2, -y+1/2, -z'
 '-x, -y, -z'
 'x-1/2, y, -z-1/2'
 'x, -y-1/2, z-1/2'
 '-x-1/2, y-1/2, z'
 
_cell_length_a    14.7393
_cell_length_b    10.7465
_cell_length_c    25.4251
_cell_angle_alpha  90.000
_cell_angle_beta   90.000
_cell_angle_gamma  90.000
 
_shelx_F_squared_multiplier     1.000
 
loop_
 _refln_index_h
 _refln_index_k
 _refln_index_l
 _refln_F_squared_calc
 _refln_F_squared_meas
 _refln_F_squared_sigma
 _refln_observed_status
   2   0   0     8338.79     8727.45    133.83 o
   4   0   0     2092.68     2373.55     50.00 o
   6   0   0    17490.79    16647.45    307.82 o
   8   0   0    66793.39    66003.90   1146.99 o
  10   0   0     8046.42     8025.60    128.39 o
  12   0   0     4409.47     4352.10     76.99 o
  14   0   0      845.10      994.57     69.78 o
  16   0   0      266.21      279.05     62.26 o
  18   0   0        2.19       16.13     72.94 o
  20   0   0       57.51       80.26     85.13 o
   2   1   0      603.17      675.33     15.90 o
   4   1   0    45402.13    48296.78    553.67 o
   6   1   0     1814.73     1749.61     32.54 o
   8   1   0     2851.12     2959.14     36.14 o
  10   1   0     1384.01     1347.82     22.79 o
  12   1   0      496.97      446.87     23.47 o
  14   1   0      261.77      224.08     39.20 o
  16   1   0       10.87       40.09     59.07 o
  18   1   0      165.84      136.01     50.67 o
  20   1   0       22.00      -35.77     69.57 o
   0   2   0      703.59      705.46     18.39 o
   2   2   0    70563.86    71554.10    697.62 o
   4   2   0      121.09      113.85     14.51 o
   6   2   0       98.89       65.48      8.62 o
   8   2   0     4544.94     4533.49     66.88 o
  10   2   0     2893.20     2836.39     50.58 o
  12   2   0     1078.14     1017.85     31.93 o
  14   2   0       30.76       23.78     29.57 o
  16   2   0       22.06        3.32     45.00 o
  18   2   0      300.82      321.97     52.55 o
  20   2   0        2.45      -47.86     58.02 o
   2   3   0     3186.60     3109.85     33.79 o
   4   3   0     4430.50     4876.98     55.26 o
   6   3   0    10292.71    10625.32    115.59 o
   8   3   0     1501.59     1584.99     27.46 o
  10   3   0     2463.18     2523.52     46.88 o
  12   3   0      786.96      814.66     37.21 o
  14   3   0       16.97       46.49     32.16 o
  16   3   0      333.12      333.65     78.58 o
  18   3   0      114.92      119.00     50.82 o
   0   4   0    25000.18    24629.25    318.51 o
   2   4   0     4408.44     4348.28     47.77 o
   4   4   0    21909.83    22598.03    222.77 o
   6   4   0     1701.89     1632.95     23.32 o
   8   4   0     8279.95     8423.09     94.40 o
  10   4   0      455.41      456.00     24.91 o
  12   4   0     1855.70     1747.77     38.93 o
  14   4   0       40.53       18.32     24.85 o
  16   4   0        8.26      -42.42     42.42 o
  18   4   0        9.38      -46.44     59.63 o
   2   5   0     1249.19     1171.19     20.22 o
   4   5   0       81.61      119.57     10.69 o
   6   5   0     3273.73     3481.19     48.25 o
   8   5   0      798.66      829.26     17.84 o
  10   5   0       20.80       -1.04     19.50 o
  12   5   0       65.11      108.23     23.86 o
  14   5   0      159.58      182.05     26.58 o
  16   5   0       52.93        6.87     36.77 o
  18   5   0       34.94      -95.82     95.82 o
   0   6   0     4950.42     4429.66     65.64 o
   2   6   0    12951.27    12726.09    139.04 o
   4   6   0     6326.77     6112.06     79.39 o
   6   6   0      719.34      726.00     26.99 o
   8   6   0       38.20       31.87     12.28 o
  10   6   0     7587.84     7342.37     95.91 o
  12   6   0       36.28       -9.67     23.79 o
  14   6   0      573.36      623.87     42.49 o
  16   6   0        4.59        1.16     63.15 o
  18   6   0        0.72       18.00     92.82 o
   2   7   0       14.26       12.28     13.45 o
   4   7   0      189.51      212.41     18.73 o
   6   7   0     1405.18     1384.50     28.77 o
   8   7   0      368.03      348.00     18.36 o
  10   7   0        5.40      -16.18     16.87 o
  12   7   0       85.16       17.55     24.90 o
  14   7   0     1307.67     1194.47     51.74 o
  16   7   0        1.48       34.24     54.64 o
   0   8   0     2624.76     2524.16     48.04 o
   2   8   0     2866.22     2821.06     38.80 o
   4   8   0      164.00      173.15     21.09 o
   6   8   0        7.17       -6.51     20.57 o
   8   8   0     2016.01     1866.74     38.16 o
  10   8   0      365.28      473.05     35.87 o
  12   8   0       63.76        6.99     45.79 o
  14   8   0       58.56       66.41     44.71 o
  16   8   0       45.36       54.11     59.86 o
   2   9   0     4379.62     4058.77     52.51 o
   4   9   0      423.80      402.59     37.33 o
   6   9   0      432.01      436.79     22.88 o
   8   9   0      163.03      149.43     22.42 o
  10   9   0      281.29      251.47     36.50 o
  12   9   0        5.90        9.68     41.58 o
  14   9   0        3.28      -57.45     57.45 o
  16   9   0       77.46      -64.08     64.08 o
   0  10   0       15.70      -38.41     47.96 o
   2  10   0      212.66      214.69     21.84 o
   4  10   0       71.39       37.43     25.22 o
   6  10   0      148.85      123.57     23.64 o
   8  10   0        7.94        9.41     24.13 o
  10  10   0       66.40       32.79     49.02 o
  12  10   0       29.96       20.92     53.16 o
  14  10   0       17.12       60.56     62.61 o
   2  11   0      594.75      598.40     30.64 o
   4  11   0       76.77       78.40     24.43 o
   6  11   0      165.51      188.27     25.45 o
   8  11   0      110.93       92.04     36.02 o
  10  11   0        1.51      -19.26     53.77 o
  12  11   0       12.29       57.13     57.17 o
   0  12   0      425.15      507.67     45.78 o
   2  12   0       31.80       53.09     31.00 o
   4  12   0      451.67      460.77     29.00 o
   6  12   0       18.14        6.82     28.19 o
   8  12   0       73.88       64.77     35.57 o
  10  12   0       31.40      -24.12     59.73 o
   2  13   0       23.51       39.09     32.19 o
   4  13   0       68.73       46.02     36.62 o
   6  13   0        0.11       19.71     40.59 o
   8  13   0       14.23       51.50     53.96 o
   0  14   0      248.94      353.76     69.34 o
   2  14   0      134.94       92.92     40.49 o
   4  14   0       68.90       88.99     59.51 o
   6  14   0        0.13      -21.74     45.77 o
   1   1   1     6210.18     5787.58     76.09 o
   2   1   1     1990.25     1922.93     15.82 o
   3   1   1    29430.77    31034.18    232.41 o
   4   1   1    14457.02    15053.32    113.42 o
   5   1   1    18278.42    18855.54    147.62 o
   6   1   1     3667.71     3629.50     31.18 o
   7   1   1       94.64       85.37      5.72 o
   8   1   1     5321.84     5163.44     46.42 o
   9   1   1      525.55      490.30     10.92 o
  10   1   1      850.56      808.46     22.67 o
  11   1   1      509.87      509.54     15.44 o
  12   1   1        9.87      -10.36     13.81 o
  13   1   1       32.85       29.04     15.00 o
  14   1   1      338.59      424.71     28.61 o
  15   1   1        0.77       17.72     27.46 o
  16   1   1      120.06       91.03     30.37 o
  17   1   1       25.99        1.82     31.81 o
  18   1   1       95.51       92.34     36.73 o
  19   1   1       30.86       -1.06     37.71 o
  20   1   1       64.87       54.75     40.90 o
   0   2   1    93539.82    88210.64    859.64 o
   1   2   1    13078.71    13559.59     91.07 o
   2   2   1    31116.72    31685.71    235.77 o
   3   2   1      303.62      317.10      6.65 o
   4   2   1   135603.16   137559.34   1131.14 o
   5   2   1      950.64     1040.16     11.40 o
   6   2   1     5178.22     4862.33     40.67 o
   7   2   1     3024.25     3062.44     27.77 o
   8   2   1    21333.59    21718.44    178.93 o
   9   2   1      216.36      221.66     12.82 o
  10   2   1     3378.45     3221.26     35.61 o
  11   2   1      270.86      283.91     15.14 o
  12   2   1     1462.41     1478.93     27.06 o
  13   2   1      615.24      624.62     19.65 o
  14   2   1      463.85      488.44     19.94 o
  15   2   1      200.64      203.42     29.05 o
  16   2   1      358.61      341.84     33.58 o
  17   2   1      115.21       94.29     32.51 o
  18   2   1        4.37      -31.48     35.41 o
  19   2   1        3.42      -37.68     37.68 o
  20   2   1        1.50      -46.47     46.47 o
   1   3   1     9571.84    10181.44     71.61 o
   2   3   1    13804.52    14530.56    101.87 o
   3   3   1      346.23      376.44      6.20 o
   4   3   1       93.20      104.94      5.84 o
   5   3   1     2019.50     2125.80     20.57 o
   6   3   1      150.43      170.17     10.06 o
   7   3   1     6540.39     6628.51     57.97 o
   8   3   1      288.73      258.12      9.34 o
   9   3   1       50.02       36.50      9.25 o
  10   3   1       12.78       14.13     10.77 o
  11   3   1      148.94      178.25     14.11 o
  12   3   1      269.69      275.26     17.99 o
  13   3   1      124.55      144.82     17.28 o
  14   3   1       39.40       11.84     18.02 o
  15   3   1       18.23       14.73     25.32 o
  16   3   1        1.32      -42.47     43.33 o
  17   3   1        0.85      -16.96     32.42 o
  18   3   1        5.24       -8.16     35.52 o
  19   3   1       32.86       33.17     38.57 o
   0   4   1    21000.70    20797.77    220.41 o
   1   4   1      451.50      438.18      8.09 o
   2   4   1    17816.79    17776.96    124.18 o
   3   4   1      587.66      528.54     11.63 o
   4   4   1     7094.27     6787.11     51.72 o
   5   4   1     1394.60     1491.55     15.78 o
   6   4   1    17880.61    17826.58    148.20 o
   7   4   1     1349.64     1341.55     16.12 o
   8   4   1      942.70      887.37     15.96 o
   9   4   1       81.55       81.16     12.89 o
  10   4   1     2889.29     2842.57     33.11 o
  11   4   1      132.21      127.82     14.79 o
  12   4   1      900.22      862.95     21.40 o
  13   4   1        7.69      -11.45     16.80 o
  14   4   1      492.49      530.03     20.81 o
  15   4   1       84.54       91.86     24.42 o
  16   4   1       46.36       15.87     29.83 o
  17   4   1        5.27      -31.90     31.90 o
  18   4   1       42.76       44.81     35.51 o
  19   4   1        0.14      -38.05     38.05 o
   1   5   1     2856.29     3033.40     25.82 o
   2   5   1        2.40       -4.45      6.29 o
   3   5   1       85.56      113.54      7.90 o
   4   5   1      599.07      630.22     11.18 o
   5   5   1      529.79      550.63     10.59 o
   6   5   1      696.07      701.90     12.63 o
   7   5   1        5.36       -2.32      9.04 o
   8   5   1      100.71      109.42      7.13 o
   9   5   1       44.78       36.54      7.78 o
  10   5   1     2814.30     2729.81     36.02 o
  11   5   1       16.16        2.15     15.01 o
  12   5   1       66.88       72.53     15.84 o
  13   5   1      123.55      117.69     17.53 o
  14   5   1      329.66      332.35     19.74 o
  15   5   1        0.99       25.43     22.99 o
  16   5   1       45.56       69.69     28.28 o
  17   5   1       24.45       22.30     49.77 o
  18   5   1       77.68      141.07     68.91 o
  19   5   1        2.77       41.55     71.27 o
   0   6   1      739.09      859.49     27.79 o
   1   6   1       63.99       62.35      7.97 o
   2   6   1      694.94      709.31     13.02 o
   3   6   1       17.07        6.73      6.67 o
   4   6   1      303.08      397.72     12.36 o
   5   6   1        6.61       14.46      8.65 o
   6   6   1        1.37       -5.40      8.26 o
   7   6   1      546.62      585.27     12.47 o
   8   6   1       19.96       10.91      8.95 o
   9   6   1      206.35      203.08     16.42 o
  10   6   1        3.14        7.47     10.73 o
  11   6   1      252.19      238.57     17.04 o
  12   6   1        2.58      -21.59     21.59 o
  13   6   1        1.08       -3.62     17.64 o
  14   6   1       92.56       70.40     19.15 o
  15   6   1       19.34       -3.88     25.08 o
  16   6   1        1.82      -37.76     37.76 o
  17   6   1       50.71       19.53     69.60 o
  18   6   1       20.31       -3.39     73.19 o
   1   7   1      195.89      224.77     10.90 o
   2   7   1       25.55       27.78      9.32 o
   3   7   1      232.16      261.99     12.82 o
   4   7   1       60.76       61.58     12.29 o
   5   7   1      283.56      272.62     13.84 o
   6   7   1        7.84       -3.23     10.52 o
   7   7   1      397.77      411.19     15.59 o
   8   7   1       35.63       42.33     12.41 o
   9   7   1       11.41        5.17     11.06 o
  10   7   1      120.78       80.54     12.20 o
  11   7   1      218.63      235.41     15.12 o
  12   7   1      116.00       80.74     21.47 o
  13   7   1        0.55       -4.37     21.88 o
  14   7   1       76.45       78.03     28.92 o
  15   7   1      256.23      220.59     34.30 o
  16   7   1       39.67       60.76     38.01 o
  17   7   1       54.39       14.94     56.65 o
   0   8   1     1586.52     1578.57     27.31 o
   1   8   1      287.20      329.06     12.64 o
   2   8   1     1107.84     1107.50     16.82 o
   3   8   1      281.82      239.80     10.76 o
   4   8   1      136.82      140.64     14.58 o
   5   8   1      153.33      160.85     13.91 o
   6   8   1     1547.86     1584.89     28.61 o
   7   8   1     4795.70     4611.15     50.39 o
   8   8   1      357.48      407.42     22.85 o
   9   8   1      150.63      141.26     13.61 o
  10   8   1       22.23       30.22     13.33 o
  11   8   1      325.15      304.91     24.30 o
  12   8   1        3.61      -10.66     29.33 o
  13   8   1       37.30       27.85     30.52 o
  14   8   1      120.07      103.14     31.40 o
  15   8   1       20.33        7.04     35.02 o
  16   8   1       52.42       43.46     42.17 o
  17   8   1        5.18      -29.74     42.80 o
   1   9   1      646.50      637.27     14.43 o
   2   9   1       60.70       64.19     13.42 o
   3   9   1     3056.10     2886.27     33.20 o
   4   9   1        8.78        2.12     15.13 o
   5   9   1      227.63      251.65     16.44 o
   6   9   1      373.03      387.93     18.57 o
   7   9   1      384.93      408.32     17.18 o
   8   9   1        9.94       20.82     14.89 o
   9   9   1        5.96      -15.26     15.26 o
  10   9   1      218.15      201.00     25.10 o
  11   9   1       40.15       -0.09     29.31 o
  12   9   1       24.90       81.96     32.24 o
  13   9   1       25.91       30.37     36.88 o
  14   9   1        0.98      -38.70     39.28 o
  15   9   1       63.71       45.49     41.60 o
  16   9   1       10.61      -44.16     44.16 o
   0  10   1     1581.74     1585.17     38.22 o
   1  10   1        0.21      -10.81     14.45 o
   2  10   1      610.47      634.68     17.64 o
   3  10   1       21.29       -4.04     14.69 o
   4  10   1      355.28      356.41     17.20 o
   5  10   1      201.55      205.78     17.30 o
   6  10   1      173.11      175.29     17.98 o
   7  10   1       40.43        6.38     17.12 o
   8  10   1      181.96      167.79     18.18 o
   9  10   1        2.66       22.87     21.64 o
  10  10   1      160.62      175.21     31.29 o
  11  10   1       39.81       54.39     36.80 o
  12  10   1       22.67       24.19     39.33 o
  13  10   1        3.73      -40.05     40.05 o
  14  10   1       18.61       24.50     43.99 o
  15  10   1        3.55      -34.94     89.73 o
   1  11   1      164.86      166.82     18.99 o
   2  11   1       97.37       74.30     17.54 o
   3  11   1       19.02       -4.10     15.84 o
   4  11   1       14.93        8.04     16.27 o
   5  11   1       11.87       17.56     18.24 o
   6  11   1       25.42       32.52     17.61 o
   7  11   1        0.91      -18.34     18.34 o
   8  11   1       39.82       53.62     29.44 o
   9  11   1      154.65      202.08     29.92 o
  10  11   1        8.35       10.64     38.04 o
  11  11   1       11.89       -1.88     39.73 o
  12  11   1        4.29        5.79     42.10 o
  13  11   1       22.08       46.00     44.46 o
   0  12   1      134.74       96.99     29.68 o
   1  12   1       50.97       96.23     19.36 o
   2  12   1      181.81      178.82     20.11 o
   3  12   1        8.48      -18.95     18.95 o
   4  12   1        5.29        4.61     19.96 o
   5  12   1        3.56      -16.90     16.90 o
   6  12   1        0.86       15.68     18.73 o
   7  12   1        1.66       -9.48     23.73 o
   8  12   1       53.04       12.69     24.38 o
   9  12   1        9.94      -32.48     35.23 o
  10  12   1        1.27      -36.08     36.08 o
  11  12   1       46.33       -2.46     43.77 o
   1  13   1       29.48       19.30     23.63 o
   2  13   1       36.80       17.82     22.75 o
   3  13   1       23.02       40.54     24.22 o
   4  13   1       42.28       24.11     24.37 o
   5  13   1       16.02      -18.55     25.88 o
   6  13   1       12.55        1.94     27.77 o
   7  13   1       61.39       64.70     30.08 o
   8  13   1        0.01        7.86     31.84 o
   9  13   1       20.02        3.00     35.11 o
   0  14   1       35.54       19.28     39.34 o
   1  14   1      110.62      122.58     30.44 o
   2  14   1       26.49       -1.11     29.96 o
   3  14   1      109.15      138.65     28.92 o
   4  14   1      154.88      171.69     29.60 o
   5  14   1        6.50       -5.37     30.43 o
   6  14   1       10.52       15.14     32.31 o
   0   0   2      539.21       -0.84      0.84 o
   1   0   2     2822.77     1798.05     55.19 o
   2   0   2    46983.84    48320.21    396.74 o
   3   0   2    28392.48    29998.97    275.10 o
   4   0   2   233104.33   227579.55   2697.75 o
   5   0   2      313.42      362.46     10.06 o
   6   0   2    35975.43    34972.02    406.47 o
   7   0   2     2054.42     1902.95     28.76 o
   8   0   2     4086.25     3787.29     50.30 o
   9   0   2     1035.83     1106.88     23.21 o
  10   0   2     5678.97     5354.95     69.31 o
  11   0   2      801.95      790.59     20.15 o
  12   0   2     3867.28     3553.49     89.17 o
  13   0   2       12.82       19.46     10.88 o
  14   0   2      366.39      324.58     39.68 o
  15   0   2      187.46      193.89     42.50 o
  16   0   2      185.34      186.19     44.54 o
  17   0   2        1.61      -43.35     44.85 o
  18   0   2      161.22      171.11     51.51 o
  19   0   2       63.65       20.54     55.67 o
  20   0   2        4.04       77.13     60.63 o
   1   1   2     6971.73     7341.91     47.25 o
   2   1   2       67.73       69.03      2.15 o
   3   1   2    77329.52    79401.65    624.76 o
   4   1   2      647.06      732.98      7.51 o
   5   1   2     5073.95     5184.57     37.99 o
   6   1   2       91.23      108.28      5.70 o
   7   1   2     1406.31     1529.22     17.77 o
   8   1   2     5645.60     5581.99     49.74 o
   9   1   2      762.53      754.71     14.72 o
  10   1   2     1312.73     1278.26     22.70 o
  11   1   2      404.35      440.10     12.97 o
  12   1   2        7.77       -2.79      8.85 o
  13   1   2       20.11       21.15     14.87 o
  14   1   2       38.57       40.24     33.72 o
  15   1   2      100.32       78.76     28.51 o
  16   1   2      400.53      411.53     33.28 o
  17   1   2        8.75       41.09     33.18 o
  18   1   2        9.72       -4.19     37.35 o
  19   1   2       41.93       87.19     38.69 o
  20   1   2        4.20      -13.71     41.23 o
   0   2   2     8832.31     9357.75     92.86 o
   1   2   2     7031.08     7381.61     52.10 o
   2   2   2    23665.48    24526.88    170.13 o
   3   2   2    28744.21    29355.29    219.12 o
   4   2   2     8659.13     8744.88     70.36 o
   5   2   2     1712.99     1750.42     16.42 o
   6   2   2     3488.59     3471.38     30.74 o
   7   2   2     3675.47     3961.69     37.97 o
   8   2   2     3541.94     3348.29     33.13 o
   9   2   2      384.97      414.14     14.83 o
  10   2   2     1682.40     1521.62     24.59 o
  11   2   2        5.60      -11.09     11.09 o
  12   2   2      341.38      347.11     17.97 o
  13   2   2      794.59      755.28     20.41 o
  14   2   2      507.89      511.93     20.32 o
  15   2   2        0.30       34.83     45.80 o
  16   2   2      151.01      172.43     35.05 o
  17   2   2       15.40        5.22     39.49 o
  18   2   2       32.95       24.92     35.68 o
  19   2   2        2.51       27.38     38.90 o
  20   2   2       16.55       51.75     42.55 o
   1   3   2        6.56        0.64      5.43 o
   2   3   2     1028.44     1122.27     10.56 o
   3   3   2     5380.67     5521.84     42.14 o
   4   3   2       19.96       16.88      4.71 o
   5   3   2     1222.11     1150.17     13.72 o
   6   3   2      819.35      806.31     13.99 o
   7   3   2     1071.80     1046.18     15.51 o
   8   3   2      907.85      895.39     16.18 o
   9   3   2     1425.71     1485.91     20.66 o
  10   3   2      288.52      285.23     12.29 o
  11   3   2      855.03      881.99     19.29 o
  12   3   2      483.90      455.92     18.18 o
  13   3   2       88.40       88.01     17.43 o
  14   3   2     1157.90     1199.83     31.47 o
  15   3   2       21.34       14.84     24.76 o
  16   3   2       26.63       42.68     43.01 o
  17   3   2      159.89      217.76     34.53 o
  18   3   2       77.71       74.79     36.35 o
  19   3   2       30.55      -38.50     38.50 o
   0   4   2     3296.51     3247.54     38.64 o
   1   4   2        6.68       10.77      5.18 o
   2   4   2     5384.85     5316.60     40.99 o
   3   4   2      526.10      612.03      9.16 o
   4   4   2     8871.97     9076.42     65.22 o
   5   4   2     7947.71     8558.19     73.87 o
   6   4   2     3030.47     2844.69     28.83 o
   7   4   2      628.91      588.43     13.83 o
   8   4   2     1232.18     1233.17     16.24 o
   9   4   2       94.53       76.47      9.16 o
  10   4   2      535.25      562.70     15.00 o
  11   4   2      126.29      131.91     14.74 o
  12   4   2      169.39      165.55     16.36 o
  13   4   2        0.86      -16.28     16.28 o
  14   4   2       15.89       25.53     23.12 o
  15   4   2       84.72       38.08     23.85 o
  16   4   2        4.82       -6.46     29.42 o
  17   4   2       53.94       55.34     34.08 o
  18   4   2        0.02      -34.81     34.81 o
  19   4   2        0.06      -45.27     47.48 o
   1   5   2       70.08       59.89      6.84 o
   2   5   2      710.91      809.59     12.90 o
   3   5   2        0.02        1.72      6.37 o
   4   5   2      138.00      160.09      6.83 o
   5   5   2     1788.50     1884.55     19.84 o
   6   5   2      151.85      193.99      7.54 o
   7   5   2     1446.79     1481.68     20.27 o
   8   5   2      119.02      121.98     11.37 o
   9   5   2      294.44      338.75     15.66 o
  10   5   2      239.92      262.37     19.21 o
  11   5   2     1011.10      953.46     21.29 o
  12   5   2       15.76       18.96     15.65 o
  13   5   2      472.64      461.25     19.62 o
  14   5   2        0.40        1.45     18.57 o
  15   5   2        9.52        5.27     22.75 o
  16   5   2        0.15       -0.70     27.76 o
  17   5   2        1.15      -22.60     41.01 o
  18   5   2        7.96       10.62     45.39 o
  19   5   2        0.06       -5.34    102.10 o
   0   6   2     2027.24     1732.65     23.99 o
   1   6   2     1795.07     1795.51     18.50 o
   2   6   2     7460.39     7072.71     54.83 o
   3   6   2     2590.32     2598.81     27.13 o
   4   6   2    11312.95    11063.04     83.28 o
   5   6   2      641.54      632.83     17.35 o
   6   6   2     8342.10     8397.34     70.17 o
   7   6   2       43.26       24.98      8.59 o
   8   6   2     2674.23     2527.34     34.63 o
   9   6   2     1192.83     1131.88     24.44 o
  10   6   2      118.97      134.89     12.33 o
  11   6   2      765.01      761.99     23.73 o
  12   6   2      409.57      469.43     18.78 o
  13   6   2       91.24       75.22     18.04 o
  14   6   2      177.87      186.85     24.11 o
  15   6   2      360.50      393.78     27.09 o
  16   6   2       59.34       50.40     31.27 o
  17   6   2        2.56       -3.63     90.76 o
  18   6   2        5.66       23.07     72.59 o
   1   7   2       99.17       94.67      9.34 o
   2   7   2      118.20      119.96      9.81 o
   3   7   2      496.22      507.87     15.14 o
   4   7   2      101.05      123.01      9.89 o
   5   7   2        1.81      -10.01     10.30 o
   6   7   2      374.88      380.33     12.87 o
   7   7   2        1.84       -5.90     11.95 o
   8   7   2      278.11      311.72     14.18 o
   9   7   2      298.52      301.98     14.27 o
  10   7   2      468.74      484.07     16.89 o
  11   7   2      702.16      656.44     21.27 o
  12   7   2      167.31      231.53     23.68 o
  13   7   2      416.64      395.36     25.34 o
  14   7   2       44.53       60.35     31.60 o
  15   7   2       10.22        6.89     44.69 o
  16   7   2        1.51      -13.78     37.63 o
  17   7   2        0.56      -38.08     50.00 o
   0   8   2      453.51      448.13     17.12 o
   1   8   2      477.51      479.92     14.68 o
   2   8   2      114.06       96.81     10.74 o
   3   8   2      171.47      172.87     12.66 o
   4   8   2     2165.08     2120.22     26.60 o
   5   8   2      291.35      272.83     14.60 o
   6   8   2     3636.01     3496.96     39.26 o
   7   8   2     1331.78     1258.07     23.55 o
   8   8   2      108.42      110.64     14.97 o
   9   8   2      400.98      421.01     15.28 o
  10   8   2       26.68       22.51     17.97 o
  11   8   2      143.94      138.12     20.72 o
  12   8   2      342.34      339.68     32.84 o
  13   8   2        7.50       37.10     31.26 o
  14   8   2      298.14      282.51     34.36 o
  15   8   2        1.79      -21.94     34.59 o
  16   8   2        1.36      -31.28     40.81 o
  17   8   2       67.45       23.79     46.96 o
   1   9   2     2251.20     2258.59     24.15 o
   2   9   2     2866.59     2793.41     29.37 o
   3   9   2      646.39      659.10     16.64 o
   4   9   2      538.77      512.13     16.84 o
   5   9   2       83.24       96.06     15.06 o
   6   9   2      298.49      333.21     17.83 o
   7   9   2      143.17      161.64     17.64 o
   8   9   2        1.24      -14.53     14.53 o
   9   9   2        0.63        3.59     16.32 o
  10   9   2       13.31       -3.79     23.81 o
  11   9   2       43.90       25.49     24.39 o
  12   9   2       70.86       57.85     31.60 o
  13   9   2       27.68        6.50     36.66 o
  14   9   2        2.63      -38.32     38.32 o
  15   9   2        2.08      -24.89     40.69 o
  16   9   2       28.84       20.01     44.73 o
   0  10   2     1123.65     1177.64     29.83 o
   1  10   2      576.65      598.39     17.45 o
   2  10   2       21.68        3.86     13.97 o
   3  10   2      353.65      337.12     16.73 o
   4  10   2       11.25        1.28     18.38 o
   5  10   2      423.17      376.26     18.67 o
   6  10   2      131.90      129.41     17.70 o
   7  10   2      214.71      249.94     19.46 o
   8  10   2       92.52      112.78     16.94 o
   9  10   2       17.63       21.54     18.55 o
  10  10   2        0.13       43.98     27.56 o
  11  10   2       90.05      109.91     37.96 o
  12  10   2        0.19       -1.88     39.00 o
  13  10   2        5.19      -24.23     39.67 o
  14  10   2       10.70      -17.67     44.49 o
   1  11   2       70.23       74.56     17.20 o
   2  11   2        2.28      -14.62     16.29 o
   3  11   2      216.06      210.06     16.73 o
   4  11   2        0.78      -16.61     16.61 o
   5  11   2        0.26       -5.29     17.04 o
   6  11   2       30.09       28.34     19.55 o
   7  11   2        1.31       -1.48     17.89 o
   8  11   2      115.33      125.36     21.43 o
   9  11   2        5.37       29.74     27.95 o
  10  11   2       47.16        9.74     38.00 o
  11  11   2       19.35       23.53     39.38 o
  12  11   2        0.47      -42.14     42.14 o
  13  11   2        0.01      -31.08     43.82 o
   0  12   2      304.94      340.48     28.05 o
   1  12   2        0.89        8.98     18.39 o
   2  12   2      415.22      439.04     21.52 o
   3  12   2       52.24       70.10     19.62 o
   4  12   2       44.12       40.07     19.53 o
   5  12   2       12.02       -2.68     20.36 o
   6  12   2      103.69      143.37     20.15 o
   7  12   2       15.06       -4.64     21.57 o
   8  12   2       27.38       19.06     25.44 o
   9  12   2        8.75      -29.50     29.50 o
  10  12   2       39.41       57.47     42.61 o
  11  12   2       10.34      -35.44     43.27 o
   1  13   2      359.36      370.47     25.54 o
   2  13   2        1.38      -11.91     23.95 o
   3  13   2        0.00       11.39     24.42 o
   4  13   2       19.99       28.58     24.01 o
   5  13   2       18.94       35.12     25.73 o
   6  13   2        1.30      -14.20     25.67 o
   7  13   2        5.35      -28.68     28.68 o
   8  13   2        3.69      -18.81     31.75 o
   9  13   2        0.03      -38.57     38.57 o
   0  14   2       40.76      -16.67     39.68 o
   1  14   2       83.55       71.15     28.69 o
   2  14   2        4.81       -9.98     27.91 o
   3  14   2        0.46      -18.68     30.19 o
   4  14   2      154.49      141.34     31.48 o
   5  14   2        0.03      -16.35     30.81 o
   6  14   2        0.09      -24.55     32.50 o
   1   1   3     3845.78     3848.69     28.25 o
   2   1   3      765.13      721.71      6.81 o
   3   1   3     3102.74     3112.48     21.77 o
   4   1   3    25287.50    26180.48    181.59 o
   5   1   3     1016.83     1013.86     10.86 o
   6   1   3      512.47      472.85      8.10 o
   7   1   3     3099.84     3187.34     30.38 o
   8   1   3      581.13      633.67     12.19 o
   9   1   3       27.74       33.59      8.84 o
  10   1   3       37.61       38.72     10.47 o
  11   1   3       38.60       41.91      8.93 o
  12   1   3     2537.85     2506.24     30.76 o
  13   1   3      113.84      122.49     10.65 o
  14   1   3      436.08      407.66     28.39 o
  15   1   3      167.88      175.80     29.60 o
  16   1   3      168.89      141.85     31.37 o
  17   1   3       42.51      -21.88     33.58 o
  18   1   3      128.35      102.39     36.80 o
  19   1   3        0.63       30.70     48.95 o
  20   1   3        5.93        7.76     42.11 o
   0   2   3    35269.48    36157.70    312.79 o
   1   2   3     1521.10     1642.85     12.95 o
   2   2   3    38447.69    38292.95    265.05 o
   3   2   3     3485.52     3412.67     29.32 o
   4   2   3     7878.42     7860.29     58.73 o
   5   2   3      230.94      202.84      6.55 o
   6   2   3    13452.25    13701.74    100.42 o
   7   2   3      285.83      293.20     13.50 o
   8   2   3     3004.81     2721.61     42.72 o
   9   2   3       26.34       18.53      8.38 o
  10   2   3     2392.39     2201.59     29.72 o
  11   2   3      611.76      559.26     20.37 o
  12   2   3     1922.13     1805.00     31.39 o
  13   2   3      265.98      282.08     19.09 o
  14   2   3      605.32      636.48     30.70 o
  15   2   3       93.18       43.46     28.28 o
  16   2   3        3.35       -5.88     30.25 o
  17   2   3        0.48      -31.71     31.71 o
  18   2   3       43.20      -35.67     35.67 o
  19   2   3       18.10      -36.47     38.80 o
  20   2   3       31.50       -8.33     43.50 o
   1   3   3      401.48      455.56      6.58 o
   2   3   3      893.76      997.33     10.86 o
   3   3   3      100.90      111.10      5.19 o
   4   3   3      977.33      966.71     12.06 o
   5   3   3      728.29      758.22     12.23 o
   6   3   3     1305.01     1273.77     16.71 o
   7   3   3     1749.88     1853.54     21.30 o
   8   3   3     1343.70     1390.75     17.56 o
   9   3   3      257.27      278.44     11.09 o
  10   3   3      292.23      299.24     12.94 o
  11   3   3        1.83        1.37     13.35 o
  12   3   3      121.30       93.98     15.99 o
  13   3   3       48.04       52.21     17.34 o
  14   3   3      353.31      360.20     21.90 o
  15   3   3       36.47       38.16     27.42 o
  16   3   3       58.25       76.71     30.63 o
  17   3   3       17.97       11.11     33.75 o
  18   3   3        0.96      -17.84     34.90 o
  19   3   3        0.81      -20.80     49.62 o
   0   4   3    25893.98    25642.60    251.85 o
   1   4   3     3423.34     3421.86     26.68 o
   2   4   3    22902.21    22566.32    151.41 o
   3   4   3     1855.27     1924.16     17.30 o
   4   4   3    10784.42    10407.38     80.56 o
   5   4   3     5390.50     5583.34     47.71 o
   6   4   3    15768.33    16013.31    127.93 o
   7   4   3     3628.54     3397.40     34.37 o
   8   4   3     6755.63     6519.33     62.98 o
   9   4   3      148.84      129.62     13.25 o
  10   4   3      962.64      916.88     17.54 o
  11   4   3      929.29      910.97     20.42 o
  12   4   3     1735.36     1726.05     28.57 o
  13   4   3      188.27      226.58     18.74 o
  14   4   3       26.82       54.04     19.28 o
  15   4   3       86.62       98.30     22.97 o
  16   4   3      247.09      289.38     32.32 o
  17   4   3       94.24      133.55     33.30 o
  18   4   3       36.58       74.52     41.31 o
  19   4   3       63.66       42.76     66.26 o
   1   5   3     3714.72     3949.64     32.24 o
   2   5   3     2211.20     2448.86     21.70 o
   3   5   3       70.48      102.54      6.84 o
   4   5   3     1394.82     1365.55     17.77 o
   5   5   3      557.16      557.49     11.11 o
   6   5   3      195.09      193.51     11.98 o
   7   5   3     1301.89     1274.97     22.55 o
   8   5   3       85.11       90.55     11.42 o
   9   5   3      403.22      394.22     15.38 o
  10   5   3      349.59      361.00     18.13 o
  11   5   3       46.29       28.36     15.49 o
  12   5   3      295.25      280.44     17.26 o
  13   5   3        3.19        1.79     16.91 o
  14   5   3      353.41      411.71     20.82 o
  15   5   3       47.12       25.40     22.86 o
  16   5   3      182.95      198.72     34.67 o
  17   5   3       40.95       49.18     42.69 o
  18   5   3       30.90       -0.05     46.70 o
  19   5   3        4.55       15.33     73.33 o
   0   6   3       17.73       16.62     12.41 o
   1   6   3       62.56       67.00      7.92 o
   2   6   3      175.15      214.87     10.08 o
   3   6   3      357.01      444.35     12.93 o
   4   6   3     2726.81     2886.49     29.51 o
   5   6   3        0.51       -1.66      8.89 o
   6   6   3       53.17       52.13     10.79 o
   7   6   3       68.65       73.58     13.02 o
   8   6   3        3.33        6.72     13.76 o
   9   6   3      453.53      470.02     17.52 o
  10   6   3      122.36      118.88     15.95 o
  11   6   3       23.78      -18.47     19.15 o
  12   6   3        0.74      -19.49     20.47 o
  13   6   3      111.82      115.25     23.06 o
  14   6   3      144.49      180.61     24.28 o
  15   6   3       12.91       17.91     27.95 o
  16   6   3        4.51       34.60     31.69 o
  17   6   3        3.34      -51.28     51.28 o
  18   6   3        0.47       -1.49     70.21 o
   1   7   3      154.64      187.03      9.89 o
   2   7   3      391.77      382.35     10.35 o
   3   7   3      356.33      367.22     11.59 o
   4   7   3      669.54      649.11     15.13 o
   5   7   3      119.58      129.65     11.17 o
   6   7   3       67.18       69.70     11.01 o
   7   7   3      786.32      799.45     17.98 o
   8   7   3       10.07       12.79     12.11 o
   9   7   3      132.83      165.04     16.80 o
  10   7   3     1208.35     1084.06     31.93 o
  11   7   3      312.61      351.95     19.50 o
  12   7   3      190.29      223.58     23.24 o
  13   7   3       18.50      -16.92     23.71 o
  14   7   3      434.96      407.68     28.03 o
  15   7   3       98.36       79.19     34.48 o
  16   7   3        1.98      -13.78     37.80 o
  17   7   3       53.54      -48.45     48.45 o
   0   8   3     3410.65     3460.21     42.21 o
   1   8   3      149.40      165.81     11.09 o
   2   8   3     2695.20     2627.47     25.36 o
   3   8   3     2165.49     2248.46     25.74 o
   4   8   3     2622.60     2520.43     29.16 o
   5   8   3      457.67      494.23     16.76 o
   6   8   3       13.04        2.40     14.20 o
   7   8   3       14.39      -14.33     14.33 o
   8   8   3      513.84      509.10     17.17 o
   9   8   3       17.19      -10.17     14.19 o
  10   8   3      757.66      805.84     24.15 o
  11   8   3      489.61      506.88     24.13 o
  12   8   3      154.18      133.03     24.66 o
  13   8   3      122.79      153.59     33.38 o
  14   8   3        0.81       -9.20     32.80 o
  15   8   3        0.26       20.29     39.17 o
  16   8   3       45.58       14.63     41.02 o
  17   8   3        1.54       -5.34     53.94 o
   1   9   3     1126.03     1134.46     17.08 o
   2   9   3      389.55      400.89     14.00 o
   3   9   3     2059.46     2037.11     26.59 o
   4   9   3      465.37      454.86     16.62 o
   5   9   3      376.04      394.92     17.27 o
   6   9   3       24.31       23.35     15.29 o
   7   9   3      824.35      789.65     20.19 o
   8   9   3      104.45      118.88     17.00 o
   9   9   3       44.39       48.05     16.80 o
  10   9   3        4.03       -3.79     27.30 o
  11   9   3      231.59      229.75     27.26 o
  12   9   3        1.54       57.73     31.59 o
  13   9   3        4.30      -12.51     41.95 o
  14   9   3       15.36       -2.12     39.46 o
  15   9   3        7.84      -42.95     42.95 o
  16   9   3        1.92        8.09     56.93 o
   0  10   3      929.28      887.87     24.42 o
   1  10   3      394.24      394.32     15.18 o
   2  10   3     1264.97     1270.12     20.36 o
   3  10   3      168.20      172.85     15.05 o
   4  10   3     1129.80     1190.97     21.61 o
   5  10   3      421.22      476.79     18.94 o
   6  10   3      197.26      192.76     17.69 o
   7  10   3        0.80      -13.34     16.74 o
   8  10   3       50.37       43.99     17.68 o
   9  10   3       28.10       30.21     21.89 o
  10  10   3      274.71      285.02     29.77 o
  11  10   3       15.78      -35.97     35.97 o
  12  10   3       18.99       31.65     38.67 o
  13  10   3        7.04       27.89     42.83 o
  14  10   3        0.84      -42.43     42.43 o
   1  11   3       21.19       34.84     16.60 o
   2  11   3      165.34      151.15     16.46 o
   3  11   3        7.42       -7.59     15.44 o
   4  11   3      102.03       87.80     16.37 o
   5  11   3        2.81       13.40     17.34 o
   6  11   3        1.63      -19.53     19.53 o
   7  11   3        1.59       33.63     19.90 o
   8  11   3      246.23      274.75     22.83 o
   9  11   3       16.82       -5.11     26.98 o
  10  11   3       46.07       63.23     32.12 o
  11  11   3        0.82      -39.58     39.58 o
  12  11   3        3.80      -42.55     42.55 o
  13  11   3       91.19       77.70     46.84 o
   0  12   3        3.14      -10.00     27.04 o
   1  12   3      102.15      108.73     22.09 o
   2  12   3      120.62      126.32     19.88 o
   3  12   3       18.29      -19.14     19.14 o
   4  12   3        8.74       17.49     20.77 o
   5  12   3        2.93      -12.83     24.33 o
   6  12   3      116.66       90.46     24.20 o
   7  12   3        0.50      -21.96     21.96 o
   8  12   3       42.78       -9.38     29.93 o
   9  12   3       16.41       20.85     30.08 o
  10  12   3       31.36       19.24     42.51 o
  11  12   3        2.57      -42.57     42.57 o
   1  13   3        1.13      -23.93     23.93 o
   2  13   3       18.20       13.55     23.82 o
   3  13   3        0.10        7.71     24.58 o
   4  13   3       44.11       54.37     25.26 o
   5  13   3       10.55      -26.18     26.18 o
   6  13   3       67.30       91.16     26.68 o
   7  13   3       18.44       -5.39     28.91 o
   8  13   3        0.24      -15.48     31.36 o
   9  13   3       12.95       18.39     43.51 o
   0  14   3      117.23      126.50     40.21 o
   1  14   3        1.61       -4.86     27.95 o
   2  14   3       33.07        1.40     28.42 o
   3  14   3        7.12      -12.52     27.85 o
   4  14   3      165.65      211.95     31.65 o
   5  14   3       67.13       76.95     31.26 o
   6  14   3       36.62       37.25     31.06 o
   0   0   4    18260.17    18486.40    400.31 o
   1   0   4      105.48      115.71      6.10 o
   2   0   4    37405.07    39288.33    339.57 o
   3   0   4     4818.48     4992.46     47.68 o
   4   0   4    10072.64     9554.08     89.43 o
   5   0   4    10945.11    10636.92     99.72 o
   6   0   4    14617.41    14902.56    148.23 o
   7   0   4     8686.36     8053.28     97.90 o
   8   0   4    10823.86    10604.80    127.58 o
   9   0   4     2045.46     1861.60     30.80 o
  10   0   4     1660.67     1543.68     28.47 o
  11   0   4      396.22      366.78     20.54 o
  12   0   4     1492.36     1393.84     35.23 o
  13   0   4      374.98      388.06     38.76 o
  14   0   4      399.26      383.56     28.29 o
  15   0   4      243.93      304.96     59.82 o
  16   0   4      152.44      144.31     80.54 o
  17   0   4       99.04       74.16     48.78 o
  18   0   4      151.29      147.02     51.32 o
  19   0   4       16.14      -51.45     51.45 o
  20   0   4        0.41       -8.93     59.82 o
   1   1   4    13826.86    14335.89     93.47 o
   2   1   4     9296.16     9158.99     56.99 o
   3   1   4    17356.88    18273.11    119.24 o
   4   1   4     7554.98     7523.74     52.24 o
   5   1   4     3076.66     3265.74     26.29 o
   6   1   4     6562.64     6989.09     52.89 o
   7   1   4     3528.08     3741.56     33.29 o
   8   1   4      113.23      123.33     15.33 o
   9   1   4        9.71        7.62      8.73 o
  10   1   4       74.83       72.42     10.67 o
  11   1   4      144.44      149.19     11.80 o
  12   1   4     1938.74     1855.52     24.25 o
  13   1   4       42.66       18.44     16.48 o
  14   1   4       85.85       75.32     20.54 o
  15   1   4       14.77       24.09     28.48 o
  16   1   4      182.75      250.53     32.20 o
  17   1   4        9.21        8.31     36.40 o
  18   1   4        6.29       -8.27     36.70 o
  19   1   4        6.34      -16.49     38.77 o
  20   1   4       15.21        9.25     42.60 o
   0   2   4     7595.40     7877.89     73.99 o
   1   2   4      307.49      310.20      5.56 o
   2   2   4    11877.72    11869.53     75.70 o
   3   2   4    10632.12    10932.34     74.67 o
   4   2   4    11384.89    11754.53     80.36 o
   5   2   4      882.09      858.12     10.57 o
   6   2   4    10301.35    10420.20     77.20 o
   7   2   4      284.77      367.44      7.57 o
   8   2   4     2723.07     2520.17     22.80 o
   9   2   4     3447.94     3295.51     29.75 o
  10   2   4     1996.33     1904.77     23.86 o
  11   2   4     1243.65     1203.25     23.96 o
  12   2   4       80.97       79.43     15.69 o
  13   2   4       10.85       -2.85     17.12 o
  14   2   4       65.96       71.29     23.65 o
  15   2   4      180.76      178.10     29.17 o
  16   2   4      224.41      129.96     31.60 o
  17   2   4       77.17       28.92     33.27 o
  18   2   4       14.61      -12.68     36.37 o
  19   2   4       30.89       -3.43     39.02 o
  20   2   4       68.40       -8.51     58.36 o
   1   3   4      304.10      384.58      6.38 o
   2   3   4      429.53      415.51      8.78 o
   3   3   4      293.53      317.48      6.50 o
   4   3   4     2457.16     2594.32     22.83 o
   5   3   4        3.77       -0.14      6.80 o
   6   3   4      166.77      251.91     10.39 o
   7   3   4     3843.38     3945.39     37.62 o
   8   3   4     3253.04     3187.10     30.54 o
   9   3   4     1312.85     1386.92     18.50 o
  10   3   4     1029.27     1012.12     22.12 o
  11   3   4       39.65       42.70     14.34 o
  12   3   4      142.44      125.14     16.13 o
  13   3   4      227.05      228.52     18.47 o
  14   3   4      349.54      416.53     22.34 o
  15   3   4      135.92      187.93     26.44 o
  16   3   4      159.74      205.91     31.90 o
  17   3   4       28.15       28.13     33.00 o
  18   3   4      225.33      218.64     36.67 o
  19   3   4       24.05       48.00     39.63 o
   0   4   4     4340.68     4417.04     47.24 o
   1   4   4     4737.83     5073.96     35.47 o
   2   4   4     1021.97      820.59     13.46 o
   3   4   4      731.57      906.36     18.02 o
   4   4   4       26.57       30.47      5.58 o
   5   4   4       91.54      116.13      9.24 o
   6   4   4     3780.77     3842.97     35.88 o
   7   4   4      563.77      508.12     14.49 o
   8   4   4      431.45      365.25     21.48 o
   9   4   4      237.54      246.85     10.01 o
  10   4   4      162.95      172.38     11.53 o
  11   4   4       57.66       47.31     14.37 o
  12   4   4       56.82       24.03     15.56 o
  13   4   4        0.55       13.04     17.81 o
  14   4   4       42.69       59.70     19.26 o
  15   4   4       50.97       81.75     23.22 o
  16   4   4       63.95       54.48     30.65 o
  17   4   4       45.49       31.88     37.95 o
  18   4   4        8.19      -12.47     35.51 o
  19   4   4       17.60       11.06     49.88 o
   1   5   4      118.47      108.56      6.68 o
   2   5   4     3008.84     3698.02     28.93 o
   3   5   4     1065.75     1309.66     14.33 o
   4   5   4      427.66      451.93     11.46 o
   5   5   4       22.19       17.84      6.24 o
   6   5   4       89.01      132.14     11.34 o
   7   5   4     1524.56     1436.27     22.37 o
   8   5   4       81.07      100.85     13.38 o
   9   5   4      403.74      391.41     16.17 o
  10   5   4       10.35       30.21     16.86 o
  11   5   4        6.90       -3.68     15.70 o
  12   5   4        4.76      -15.59     15.59 o
  13   5   4        3.63       -6.01     16.90 o
  14   5   4       45.66       38.70     19.81 o
  15   5   4       34.03       39.98     24.37 o
  16   5   4      118.65       90.48     34.02 o
  17   5   4        1.85      -42.51     42.51 o
  18   5   4        0.12      -10.65     44.44 o
   0   6   4     8728.17     8562.99     89.15 o
   1   6   4     2412.07     2443.09     21.18 o
   2   6   4    14691.80    14438.26    103.28 o
   3   6   4     1881.55     1891.60     19.94 o
   4   6   4     3032.66     2862.59     26.90 o
   5   6   4      408.86      403.16      9.96 o
   6   6   4     4559.60     4252.50     38.45 o
   7   6   4     1293.53     1339.40     23.27 o
   8   6   4     6538.50     6289.62     63.68 o
   9   6   4     1438.82     1418.52     26.29 o
  10   6   4      545.49      537.96     19.48 o
  11   6   4      486.76      455.91     22.18 o
  12   6   4      406.88      394.06     24.25 o
  13   6   4      254.28      276.98     23.48 o
  14   6   4        6.48      -20.07     25.83 o
  15   6   4       10.86      -29.70     29.70 o
  16   6   4      192.96      228.44     33.34 o
  17   6   4       78.21       74.21     40.92 o
  18   6   4       40.67        1.60    112.79 o
   1   7   4       22.71       19.39      8.72 o
   2   7   4      641.17      653.24     12.09 o
   3   7   4       10.34       -0.39      9.70 o
   4   7   4       18.75        5.41      9.88 o
   5   7   4        2.96      -10.35     10.40 o
   6   7   4       77.00       94.56     10.94 o
   7   7   4      254.42      261.46     13.12 o
   8   7   4      228.48      249.78     17.18 o
   9   7   4        7.31       -1.03     16.63 o
  10   7   4      287.03      300.22     21.33 o
  11   7   4      918.52      917.09     27.48 o
  12   7   4      166.46      175.00     23.24 o
  13   7   4       38.36       49.49     23.91 o
  14   7   4       11.97       -5.80     31.11 o
  15   7   4        0.85       13.23     30.12 o
  16   7   4       72.14       85.98     42.01 o
  17   7   4        0.25      -63.58     63.58 o
   0   8   4     2247.18     2192.15     29.98 o
   1   8   4      460.85      509.70     12.84 o
   2   8   4      105.15       60.03      9.84 o
   3   8   4        7.97       12.03     10.61 o
   4   8   4      799.49      790.21     17.29 o
   5   8   4      275.37      268.71     14.08 o
   6   8   4      316.04      295.54     15.22 o
   7   8   4      204.57      197.74     15.04 o
   8   8   4      411.80      404.07     17.03 o
   9   8   4        8.73        7.86     18.17 o
  10   8   4      948.79      914.82     28.56 o
  11   8   4      553.31      494.43     23.25 o
  12   8   4       38.53       21.50     24.90 o
  13   8   4      272.66      318.57     27.05 o
  14   8   4        2.53       12.34     33.99 o
  15   8   4       45.38       28.01     39.57 o
  16   8   4       78.92       69.46     42.46 o
   1   9   4      534.71      545.50     13.95 o
   2   9   4        2.15       -7.50     12.05 o
   3   9   4      173.11      184.20     13.85 o
   4   9   4      377.16      355.57     15.73 o
   5   9   4      833.54      829.35     19.32 o
   6   9   4      265.54      245.00     17.75 o
   7   9   4       18.84       28.53     15.09 o
   8   9   4      204.16      194.28     16.89 o
   9   9   4      227.48      220.38     21.81 o
  10   9   4        2.08       -9.28     20.75 o
  11   9   4       76.74       38.75     25.68 o
  12   9   4       11.18        0.29     26.56 o
  13   9   4        5.76        1.30     36.62 o
  14   9   4       10.11       -4.85     40.12 o
  15   9   4       12.20       41.72     46.86 o
   0  10   4       13.19       10.20     19.36 o
   1  10   4      223.81      196.69     14.42 o
   2  10   4       58.10       60.15     13.92 o
   3  10   4       45.40       54.75     14.86 o
   4  10   4     1706.64     1655.62     26.46 o
   5  10   4     1582.65     1534.16     26.88 o
   6  10   4       48.68       89.06     17.19 o
   7  10   4       29.84       26.48     17.38 o
   8  10   4      114.38      102.79     17.88 o
   9  10   4       38.44        5.14     21.66 o
  10  10   4       53.55       71.28     28.61 o
  11  10   4       32.87       54.18     29.99 o
  12  10   4      118.39      185.89     39.23 o
  13  10   4        6.71      -22.30     40.80 o
  14  10   4        3.10      -43.31     43.31 o
   1  11   4       30.99       35.51     16.87 o
   2  11   4      302.05      321.47     17.39 o
   3  11   4        0.94      -10.20     15.95 o
   4  11   4      114.12       84.64     17.29 o
   5  11   4      184.59      167.58     18.53 o
   6  11   4       11.18      -19.34     19.34 o
   7  11   4       74.48       87.88     20.11 o
   8  11   4       53.93        7.60     21.35 o
   9  11   4       19.33       14.19     27.71 o
  10  11   4       19.47      -10.69     31.92 o
  11  11   4       10.20      -23.43     39.32 o
  12  11   4        8.64      -22.66     41.38 o
  13  11   4        0.33        3.66     46.26 o
   0  12   4      325.95      325.38     28.18 o
   1  12   4        1.70        4.01     19.16 o
   2  12   4      167.62      174.94     21.42 o
   3  12   4        0.82       -0.14     20.05 o
   4  12   4       22.25       25.34     21.50 o
   5  12   4       35.79       34.69     23.69 o
   6  12   4      178.45      178.80     21.80 o
   7  12   4        0.24      -22.12     22.12 o
   8  12   4       33.04       -4.14     29.43 o
   9  12   4       36.14       55.99     34.95 o
  10  12   4       19.17      -39.30     43.37 o
  11  12   4        0.19       71.06     42.69 o
   1  13   4      129.32      114.94     26.32 o
   2  13   4       16.11      -25.84     25.84 o
   3  13   4        0.42        9.45     25.80 o
   4  13   4      123.73      122.34     26.69 o
   5  13   4        0.81       -9.39     26.21 o
   6  13   4       53.26       40.87     27.61 o
   7  13   4       24.46       30.12     28.14 o
   8  13   4      140.50      179.20     36.68 o
   9  13   4       26.77      102.33     49.70 o
   0  14   4       98.92       71.11     43.18 o
   1  14   4        0.42      -28.19     28.19 o
   2  14   4       24.17       29.02     28.62 o
   3  14   4        1.52      -28.58     28.58 o
   4  14   4       23.72       58.60     28.94 o
   5  14   4        1.59      -10.25     30.91 o
   6  14   4       14.43      -31.02     31.02 o
   1   1   5     5474.41     5318.38     38.44 o
   2   1   5    11101.59    11699.23     74.92 o
   3   1   5     5774.59     5969.32     39.22 o
   4   1   5     2114.87     2209.22     16.84 o
   5   1   5      104.84      100.01      5.74 o
   6   1   5      827.74      819.72     11.53 o
   7   1   5       24.74       14.54      8.86 o
   8   1   5     6389.96     6384.81     54.09 o
   9   1   5      192.90      216.01     10.38 o
  10   1   5     1501.31     1481.48     20.79 o
  11   1   5     1355.20     1301.73     21.87 o
  12   1   5      104.26      109.97     12.99 o
  13   1   5      236.32      254.98     14.47 o
  14   1   5       97.64      122.80     24.17 o
  15   1   5       24.43       29.51     29.64 o
  16   1   5      153.19      116.13     31.45 o
  17   1   5        8.52      -33.40     33.40 o
  18   1   5       58.28       27.19     36.67 o
  19   1   5        5.42       14.46     39.08 o
  20   1   5       24.75       50.11     43.97 o
   0   2   5     6763.27     6719.47     63.74 o
   1   2   5    16007.16    16095.75    112.50 o
   2   2   5     8269.69     8321.68     57.37 o
   3   2   5    17800.70    18290.86    119.78 o
   4   2   5    10322.57    10127.94     67.69 o
   5   2   5     2921.66     2666.32     21.12 o
   6   2   5     2574.15     2390.71     21.12 o
   7   2   5      136.81      117.77      6.68 o
   8   2   5     8440.25     8180.42     62.32 o
   9   2   5     6042.52     5759.88     47.84 o
  10   2   5     2669.44     2566.97     27.37 o
  11   2   5     2229.45     2130.37     24.57 o
  12   2   5       16.36      -15.18     15.18 o
  13   2   5      433.85      441.59     20.42 o
  14   2   5       47.31       41.23     24.07 o
  15   2   5      164.65      125.25     28.42 o
  16   2   5      289.75      232.24     32.84 o
  17   2   5        6.82      -32.66     32.66 o
  18   2   5       40.27       36.94     36.82 o
  19   2   5       22.97       57.84     39.72 o
   1   3   5      133.51      171.41      5.62 o
   2   3   5       12.24       18.15      4.29 o
   3   3   5      463.69      468.75      6.98 o
   4   3   5       41.01       52.24      4.94 o
   5   3   5     2404.30     2655.35     22.22 o
   6   3   5      197.00      220.62      6.87 o
   7   3   5     1244.63     1377.32     14.99 o
   8   3   5      518.28      512.28     10.50 o
   9   3   5      133.52      143.60      9.47 o
  10   3   5      214.67      215.03     12.82 o
  11   3   5      446.73      468.27     19.77 o
  12   3   5      233.52      233.05     19.72 o
  13   3   5       28.84       25.66     17.15 o
  14   3   5       53.56       20.65     20.23 o
  15   3   5       21.65      -24.81     24.81 o
  16   3   5       12.68        6.72     34.32 o
  17   3   5        0.69       67.48     33.56 o
  18   3   5        5.94       18.65     36.27 o
  19   3   5        0.07      -39.67     39.67 o
   0   4   5    16352.59    16493.89    163.66 o
   1   4   5    26537.30    28275.06    189.64 o
   2   4   5    21210.63    21433.08    144.42 o
   3   4   5      338.11      516.84      9.39 o
   4   4   5     4997.09     4792.63     36.93 o
   5   4   5       42.66       65.76      5.96 o
   6   4   5     7014.35     6532.48     59.37 o
   7   4   5     2746.11     2728.03     30.84 o
   8   4   5     3480.84     3291.34     39.77 o
   9   4   5     2121.71     2099.39     23.78 o
  10   4   5     3198.47     3119.56     31.94 o
  11   4   5     1523.82     1508.30     29.69 o
  12   4   5      715.57      751.55     21.93 o
  13   4   5     1082.95     1027.13     37.77 o
  14   4   5      220.97      230.28     20.65 o
  15   4   5      112.03      101.37     24.19 o
  16   4   5      180.04      202.79     32.33 o
  17   4   5       58.72       31.51     33.61 o
  18   4   5       13.55       15.53     46.35 o
  19   4   5       22.62      -49.83     49.83 o
   1   5   5     2632.83     2877.99     23.54 o
   2   5   5      770.02      968.44     14.39 o
   3   5   5     1435.79     1506.12     15.76 o
   4   5   5      106.33       79.71      8.07 o
   5   5   5       43.56       53.93      8.21 o
   6   5   5     1975.11     1862.16     30.59 o
   7   5   5       28.56       16.80     11.65 o
   8   5   5      571.25      603.41     17.58 o
   9   5   5      818.64      769.50     19.30 o
  10   5   5      337.68      357.68     19.05 o
  11   5   5     1280.00     1221.71     23.75 o
  12   5   5      149.97      143.66     16.16 o
  13   5   5        2.55       -1.33     17.26 o
  14   5   5      325.71      352.01     21.56 o
  15   5   5      134.32      185.72     29.24 o
  16   5   5      103.71      164.56     34.68 o
  17   5   5        9.43       15.29     43.57 o
  18   5   5       13.29        6.95     49.60 o
   0   6   5     2489.34     2632.79     33.73 o
   1   6   5        1.85       -0.67      7.27 o
   2   6   5        1.44       -6.31      6.31 o
   3   6   5      196.30      233.72     10.16 o
   4   6   5        0.45       -5.03      8.09 o
   5   6   5        6.93       -5.34      6.81 o
   6   6   5       15.57       15.73      8.94 o
   7   6   5       16.60       35.05     13.41 o
   8   6   5      816.07      776.50     19.48 o
   9   6   5       46.61       58.23     15.48 o
  10   6   5      152.56      178.64     17.61 o
  11   6   5        0.24        3.75     19.67 o
  12   6   5        0.56      -21.11     21.11 o
  13   6   5      126.06      146.10     23.89 o
  14   6   5        0.51      -24.34     24.34 o
  15   6   5       11.09       46.06     30.02 o
  16   6   5       77.13       61.49     36.14 o
  17   6   5        0.13       21.31     41.59 o
  18   6   5       73.51      -74.41     74.41 o
   1   7   5      134.12      164.88      9.41 o
   2   7   5      898.40      930.50     18.38 o
   3   7   5       68.02       91.04     10.50 o
   4   7   5       12.58        5.29     10.16 o
   5   7   5      597.90      589.20     13.61 o
   6   7   5      134.17      160.53     13.20 o
   7   7   5       70.51       63.29     12.52 o
   8   7   5      371.10      367.07     18.04 o
   9   7   5      348.33      341.58     22.36 o
  10   7   5      264.45      267.26     19.51 o
  11   7   5      467.97      418.04     24.04 o
  12   7   5        4.11       13.66     23.16 o
  13   7   5      215.70      265.20     41.98 o
  14   7   5       69.31       97.96     26.99 o
  15   7   5       15.45      -16.50     30.51 o
  16   7   5       94.42       84.18     44.23 o
  17   7   5        8.22      -44.00     48.55 o
   0   8   5      358.92      358.38     15.60 o
   1   8   5      870.08      969.26     15.20 o
   2   8   5      825.11      751.77     17.94 o
   3   8   5       14.10        3.16     10.75 o
   4   8   5     2762.85     2610.13     30.13 o
   5   8   5      401.96      439.13     15.30 o
   6   8   5     2288.55     2234.69     31.98 o
   7   8   5       85.02      122.10     14.66 o
   8   8   5      344.51      366.74     18.96 o
   9   8   5      499.21      542.32     22.34 o
  10   8   5       35.90       16.17     19.94 o
  11   8   5        1.32       40.83     20.70 o
  12   8   5      110.99       91.37     26.26 o
  13   8   5       56.54       15.94     26.48 o
  14   8   5       17.75       68.25     28.66 o
  15   8   5       98.48       78.09     43.44 o
  16   8   5        0.25       10.12     42.07 o
   1   9   5      694.51      661.23     14.61 o
   2   9   5      226.41      229.47     13.12 o
   3   9   5       12.31        2.33     13.19 o
   4   9   5       47.02       12.78     13.80 o
   5   9   5      675.14      708.20     18.84 o
   6   9   5      119.81       98.67     15.85 o
   7   9   5      143.46      135.76     15.84 o
   8   9   5      162.46      178.45     17.60 o
   9   9   5      159.99      127.33     21.27 o
  10   9   5      135.98      147.47     22.53 o
  11   9   5        5.53       -4.48     23.44 o
  12   9   5       63.28       40.97     27.98 o
  13   9   5       56.99       97.15     37.43 o
  14   9   5        0.74       19.18     40.78 o
  15   9   5       86.26      144.84     42.45 o
   0  10   5     4445.86     4228.96     53.36 o
   1  10   5      196.45      215.69     15.26 o
   2  10   5       17.59        3.35     13.67 o
   3  10   5      164.07      209.24     15.84 o
   4  10   5      379.39      362.45     17.48 o
   5  10   5      147.23      123.71     16.09 o
   6  10   5      404.14      409.66     19.07 o
   7  10   5        9.58       -9.45     16.95 o
   8  10   5      389.02      429.06     19.80 o
   9  10   5      288.84      281.65     23.00 o
  10  10   5       50.57       50.92     30.02 o
  11  10   5       54.91       49.36     30.90 o
  12  10   5       63.41        5.78     38.40 o
  13  10   5       57.35       76.11     41.85 o
  14  10   5       70.37      110.67     44.83 o
   1  11   5      309.85      320.00     18.22 o
   2  11   5       53.69       26.19     16.21 o
   3  11   5        0.39      -16.87     16.87 o
   4  11   5      283.88      244.27     18.88 o
   5  11   5      113.50      106.12     19.37 o
   6  11   5       14.48       -7.60     19.58 o
   7  11   5       28.48       26.69     20.13 o
   8  11   5      125.01       99.66     23.69 o
   9  11   5        2.90       19.08     31.46 o
  10  11   5      132.95       92.19     33.68 o
  11  11   5       19.48      -29.20     40.34 o
  12  11   5      166.99      152.83     44.07 o
  13  11   5       22.68      -32.17     43.86 o
   0  12   5       92.38       40.82     28.44 o
   1  12   5       39.22       54.83     21.05 o
   2  12   5        1.35        7.03     20.38 o
   3  12   5        1.95       17.09     21.95 o
   4  12   5        1.57      -20.68     20.68 o
   5  12   5       21.91       18.37     22.20 o
   6  12   5        0.06       10.55     23.26 o
   7  12   5        0.14        5.28     22.28 o
   8  12   5       42.56       65.54     31.85 o
   9  12   5       34.19       61.86     34.64 o
  10  12   5        0.76        2.13     35.07 o
  11  12   5       48.18       13.27     45.10 o
   1  13   5       38.60       45.91     25.70 o
   2  13   5        0.09      -25.57     25.57 o
   3  13   5       26.89        3.22     26.09 o
   4  13   5        6.05      -24.21     25.93 o
   5  13   5       14.59       -8.38     25.38 o
   6  13   5        3.30        5.72     27.92 o
   7  13   5       96.66       96.05     36.09 o
   8  13   5        4.77       46.68     39.08 o
   9  13   5      121.00      107.79     41.01 o
   0  14   5        0.19      -17.60     49.13 o
   1  14   5        8.48      -27.07     28.74 o
   2  14   5        0.80       10.13     28.38 o
   3  14   5       18.85       31.48     28.98 o
   4  14   5        5.15       -0.22     28.91 o
   5  14   5       38.53       30.89     28.86 o
   6  14   5        8.88      -33.95     37.66 o
   0   0   6    40869.05    41273.66    620.26 o
   1   0   6    27933.56    27178.10    316.11 o
   2   0   6     4536.54     4379.56     45.87 o
   3   0   6    27592.99    28604.71    247.60 o
   4   0   6    30809.43    31710.59    290.96 o
   5   0   6    30063.44    29697.66    272.97 o
   6   0   6     7368.97     7364.48     70.89 o
   7   0   6     5974.68     5821.55     61.41 o
   8   0   6      754.41      648.51     15.99 o
   9   0   6     1382.61     1266.97     34.02 o
  10   0   6     3323.26     3190.82     48.93 o
  11   0   6     4356.91     4180.00    121.76 o
  12   0   6     1157.27     1156.69     31.17 o
  13   0   6     2818.76     2755.64     61.98 o
  14   0   6      819.78      824.50     35.06 o
  15   0   6      212.00      255.85     43.49 o
  16   0   6       13.72       20.77     99.10 o
  17   0   6      278.32      257.13     50.07 o
  18   0   6       23.79       -1.09     51.50 o
  19   0   6       13.56      -56.62     56.62 o
  20   0   6        0.19        7.05     61.16 o
   1   1   6        6.21        0.15      3.85 o
   2   1   6      105.99      106.54      3.81 o
   3   1   6     6750.24     6931.06     45.45 o
   4   1   6      404.68      410.51      5.98 o
   5   1   6      211.05      179.82      6.94 o
   6   1   6      845.08      964.47     12.15 o
   7   1   6      194.78      234.10      8.49 o
   8   1   6     1385.86     1471.96     18.34 o
   9   1   6       29.75       19.69      8.86 o
  10   1   6      387.36      395.54     17.40 o
  11   1   6     1470.01     1469.46     24.06 o
  12   1   6        4.04      -12.82     12.82 o
  13   1   6      147.37      112.09     16.29 o
  14   1   6       11.63      -26.92     29.32 o
  15   1   6       46.50       30.88     42.97 o
  16   1   6       21.71      -31.19     31.19 o
  17   1   6      164.96      148.72     40.84 o
  18   1   6       15.30        0.88     35.58 o
  19   1   6        1.68       -5.71     40.01 o
   0   2   6     4049.23     4096.88     43.29 o
   1   2   6     3321.92     3283.86     25.14 o
   2   2   6     8779.14     9233.98     61.57 o
   3   2   6      122.14      156.74      4.95 o
   4   2   6     1895.76     1831.46     14.82 o
   5   2   6     6373.35     6466.85     44.74 o
   6   2   6     5185.22     5074.29     41.51 o
   7   2   6     8707.60     8411.90     63.73 o
   8   2   6      848.24      871.33     13.15 o
   9   2   6      316.79      322.75     10.13 o
  10   2   6       10.12        2.73      9.85 o
  11   2   6      166.33      169.02     11.36 o
  12   2   6     1570.37     1507.40     21.99 o
  13   2   6      592.92      574.80     21.84 o
  14   2   6      614.23      597.32     27.97 o
  15   2   6     1137.17     1002.96     52.88 o
  16   2   6        1.14       10.37     74.19 o
  17   2   6        6.00       -9.92     33.59 o
  18   2   6        2.62      -13.90     36.70 o
  19   2   6        0.98      -11.40     39.23 o
   1   3   6       34.21       29.24      4.52 o
   2   3   6       11.50       20.62      4.72 o
   3   3   6      340.15      382.60      8.06 o
   4   3   6       20.90       33.82      5.47 o
   5   3   6      272.68      290.71      7.74 o
   6   3   6     6601.90     6806.61     50.74 o
   7   3   6      990.90      958.17     12.86 o
   8   3   6       43.76       37.55      7.02 o
   9   3   6     2679.12     2690.73     27.82 o
  10   3   6      638.87      625.75     18.38 o
  11   3   6     1111.42     1101.67     24.02 o
  12   3   6      389.95      414.02     18.94 o
  13   3   6       13.43      -17.23     17.23 o
  14   3   6      140.16      182.05     21.65 o
  15   3   6       11.39       24.81     26.27 o
  16   3   6      158.91      120.86     31.66 o
  17   3   6       78.01      100.14     34.74 o
  18   3   6       13.13        8.94     37.95 o
  19   3   6       95.25      127.69     40.59 o
   0   4   6      983.49      837.61     17.21 o
   1   4   6     3099.60     3119.08     25.00 o
   2   4   6     6237.77     6714.86     49.58 o
   3   4   6     3103.30     3017.41     24.19 o
   4   4   6      521.62      441.03      9.86 o
   5   4   6     4677.19     4839.31     39.15 o
   6   4   6      353.91      454.64     13.53 o
   7   4   6      285.04      334.66     11.24 o
   8   4   6      231.71      257.68     17.53 o
   9   4   6      190.94      193.26      8.81 o
  10   4   6      690.90      666.93     15.87 o
  11   4   6      508.09      567.89     18.47 o
  12   4   6       46.18       47.39     16.58 o
  13   4   6      130.61      151.99     18.51 o
  14   4   6        0.35        4.71     20.95 o
  15   4   6       32.65       72.18     24.61 o
  16   4   6        5.38      -27.60     27.60 o
  17   4   6        4.79       -0.99     32.99 o
  18   4   6        1.34      -47.03     47.03 o
  19   4   6       12.08       17.49     61.29 o
   1   5   6     2286.45     2573.19     22.74 o
   2   5   6     3016.83     3633.87     28.77 o
   3   5   6        0.95        3.91      6.72 o
   4   5   6      141.23      119.06      8.34 o
   5   5   6       35.10       60.38      8.49 o
   6   5   6      512.43      493.13     11.25 o
   7   5   6       51.43       58.97     12.78 o
   8   5   6      169.56      193.16     14.44 o
   9   5   6      271.58      282.31     17.92 o
  10   5   6      234.87      218.92     18.63 o
  11   5   6      130.31      128.10     14.96 o
  12   5   6       39.82       49.86     16.07 o
  13   5   6       46.66       36.51     18.23 o
  14   5   6       41.86       73.64     20.28 o
  15   5   6       10.23      -19.55     28.37 o
  16   5   6        0.84      -14.01     34.66 o
  17   5   6        0.20       56.53     46.52 o
  18   5   6       43.93       -6.59     49.46 o
   0   6   6    13680.68    14020.98    141.81 o
   1   6   6     1353.88     1371.31     15.99 o
   2   6   6     3555.64     3345.12     28.00 o
   3   6   6     4287.43     4333.50     37.17 o
   4   6   6     2005.79     1800.68     19.65 o
   5   6   6      890.97      854.02     13.82 o
   6   6   6     1302.31     1183.31     18.14 o
   7   6   6      419.11      439.94     16.18 o
   8   6   6      799.37      746.11     19.24 o
   9   6   6      875.26      883.06     21.93 o
  10   6   6     1303.49     1272.58     28.37 o
  11   6   6      337.21      310.41     22.08 o
  12   6   6      513.66      469.05     24.47 o
  13   6   6      734.59      751.15     28.46 o
  14   6   6      427.79      405.61     28.99 o
  15   6   6      350.26      375.97     33.30 o
  16   6   6       14.93       21.69     35.94 o
  17   6   6       26.12       21.48     41.59 o
  18   6   6        0.83       74.80     70.76 o
   1   7   6     1433.33     1457.67     17.50 o
   2   7   6      335.04      356.96     11.95 o
   3   7   6       23.72       10.39      9.80 o
   4   7   6      461.03      509.39     13.17 o
   5   7   6       18.01        6.52      9.77 o
   6   7   6      262.40      258.22     12.94 o
   7   7   6      870.01      839.20     18.37 o
   8   7   6        2.17      -15.72     15.77 o
   9   7   6      144.13      205.34     18.66 o
  10   7   6       74.13       86.34     19.08 o
  11   7   6        3.05      -21.44     21.85 o
  12   7   6       68.20       63.30     23.30 o
  13   7   6       21.16       48.58     25.55 o
  14   7   6      299.11      326.59     28.72 o
  15   7   6      314.16      379.27     35.77 o
  16   7   6       17.93       46.08     35.50 o
  17   7   6       42.64       78.85     50.83 o
   0   8   6      438.17      434.55     17.42 o
   1   8   6       93.38      100.49     10.55 o
   2   8   6      272.32      211.24     13.86 o
   3   8   6       33.92       31.64     11.47 o
   4   8   6      417.15      370.26     14.20 o
   5   8   6      465.06      475.79     15.91 o
   6   8   6       46.05       26.14     13.75 o
   7   8   6       27.86       46.55     13.61 o
   8   8   6      326.15      310.64     16.10 o
   9   8   6      173.01      217.19     20.34 o
  10   8   6       87.19       91.53     20.79 o
  11   8   6       34.68        6.26     21.02 o
  12   8   6      175.86      153.92     26.08 o
  13   8   6       91.50       74.54     27.57 o
  14   8   6       17.70       30.74     29.12 o
  15   8   6      141.82      153.48     40.65 o
  16   8   6       22.85       36.20     46.05 o
   1   9   6        0.44      -11.97     11.97 o
   2   9   6      332.85      333.69     14.06 o
   3   9   6       28.12       -0.43     13.77 o
   4   9   6        0.82        0.98     13.79 o
   5   9   6       92.51       95.74     15.28 o
   6   9   6       40.21       38.97     15.46 o
   7   9   6      108.03      114.10     16.12 o
   8   9   6       74.03       74.16     15.96 o
   9   9   6      237.39      203.29     20.52 o
  10   9   6      140.24      113.62     23.52 o
  11   9   6        5.78      -23.34     23.34 o
  12   9   6       76.90       49.01     28.75 o
  13   9   6      103.82      134.50     31.56 o
  14   9   6       58.07       73.15     41.51 o
  15   9   6       47.64       47.66     42.97 o
   0  10   6      971.00     1005.26     35.25 o
   1  10   6      158.55      165.75     15.29 o
   2  10   6        2.01        7.75     14.68 o
   3  10   6       48.51       24.81     15.41 o
   4  10   6        5.20        6.64     15.99 o
   5  10   6        7.64       -2.12     17.97 o
   6  10   6       25.69       38.18     17.33 o
   7  10   6      130.10      116.41     17.99 o
   8  10   6      178.56      188.46     18.63 o
   9  10   6      186.99      208.48     26.51 o
  10  10   6        1.53       -4.13     25.98 o
  11  10   6        4.92      -33.73     38.32 o
  12  10   6        2.08      -32.29     32.29 o
  13  10   6       45.29       34.68     41.60 o
  14  10   6        2.51       -1.13     42.61 o
   1  11   6       30.56       16.90     16.99 o
   2  11   6       10.92      -16.19     16.19 o
   3  11   6      229.07      228.00     19.95 o
   4  11   6      159.57      161.26     19.72 o
   5  11   6       82.30      101.61     19.97 o
   6  11   6       27.69       47.50     20.49 o
   7  11   6       74.60      129.08     20.61 o
   8  11   6      108.87      104.44     23.89 o
   9  11   6       65.36       45.44     28.31 o
  10  11   6        1.82      -32.96     32.96 o
  11  11   6        4.11       22.91     33.89 o
  12  11   6       55.46       42.85     46.53 o
  13  11   6       21.98        6.94     44.54 o
   0  12   6       32.41      -27.25     32.00 o
   1  12   6       10.54       19.91     23.13 o
   2  12   6       28.36       40.74     22.04 o
   3  12   6        5.83      -18.25     21.80 o
   4  12   6      164.99      164.49     21.72 o
   5  12   6        1.11      -11.81     23.28 o
   6  12   6       98.69       80.73     23.75 o
   7  12   6      180.86      166.10     23.15 o
   8  12   6        3.47        4.69     31.05 o
   9  12   6       55.35       35.53     35.67 o
  10  12   6       61.92       83.97     36.44 o
  11  12   6       56.46      -10.77     45.51 o
   1  13   6        4.71       23.37     25.89 o
   2  13   6       83.43       43.43     25.91 o
   3  13   6       57.51       46.86     26.44 o
   4  13   6       14.10       12.86     25.93 o
   5  13   6       17.62       18.34     26.15 o
   6  13   6        6.43      -12.13     28.24 o
   7  13   6       44.82       51.38     34.16 o
   8  13   6       32.38       22.00     38.11 o
   9  13   6       10.14      -32.92     41.10 o
   0  14   6       38.11       29.70     51.41 o
   1  14   6        3.00      -16.85     28.58 o
   2  14   6        7.38       10.23     28.67 o
   3  14   6        0.30       -9.59     28.78 o
   4  14   6        7.85      -23.79     28.33 o
   5  14   6        8.93        0.96     28.37 o
   1   1   7      230.97      267.31      5.99 o
   2   1   7      431.82      482.65      7.19 o
   3   1   7      935.85      943.77      9.49 o
   4   1   7     2856.11     3121.20     23.14 o
   5   1   7      362.12      392.04      6.94 o
   6   1   7     2367.83     2377.82     20.72 o
   7   1   7     4032.78     4096.86     33.94 o
   8   1   7      364.09      374.72     10.52 o
   9   1   7      592.51      596.72     12.88 o
  10   1   7      498.64      521.73     13.78 o
  11   1   7      145.31      165.10     13.25 o
  12   1   7      951.98      990.44     21.66 o
  13   1   7      764.64      790.65     22.29 o
  14   1   7       68.98       91.89     24.95 o
  15   1   7      269.50      288.01     40.52 o
  16   1   7        3.32      -28.35     31.29 o
  17   1   7       11.23       34.27     34.11 o
  18   1   7        2.03       -7.82     45.01 o
  19   1   7       11.34       13.30     41.15 o
   0   2   7    34853.07    35437.55    347.33 o
   1   2   7    18861.88    18937.09    132.44 o
   2   2   7     5998.58     6101.92     41.64 o
   3   2   7    13082.33    12493.46     89.37 o
   4   2   7     2103.34     2059.10     16.44 o
   5   2   7     7608.32     7464.10     54.86 o
   6   2   7     6774.25     6854.37     49.27 o
   7   2   7    17375.85    17162.37    126.06 o
   8   2   7      204.12      182.34      9.05 o
   9   2   7     5437.99     5224.17     44.49 o
  10   2   7      555.88      608.80     14.83 o
  11   2   7      462.93      515.26     15.53 o
  12   2   7     1273.25     1264.54     23.52 o
  13   2   7      405.76      412.02     20.66 o
  14   2   7      705.99      705.78     41.34 o
  15   2   7      775.80      686.16     34.73 o
  16   2   7      153.71      114.35     31.85 o
  17   2   7      107.95      113.34     33.74 o
  18   2   7       33.23       17.08     37.53 o
  19   2   7        5.00       -2.68     39.90 o
   1   3   7      303.96      322.57      6.78 o
   2   3   7     1036.47     1080.64     11.59 o
   3   3   7      392.89      372.94      9.51 o
   4   3   7      185.18      206.38      6.36 o
   5   3   7        5.34        3.91      6.16 o
   6   3   7        2.25        0.51      6.56 o
   7   3   7       14.45       35.41      6.88 o
   8   3   7      132.32      157.25      8.44 o
   9   3   7       19.34       34.49      9.50 o
  10   3   7       82.56       76.33      9.66 o
  11   3   7     1183.74     1131.39     23.89 o
  12   3   7       22.65       -1.33     16.27 o
  13   3   7       94.94       86.81     18.47 o
  14   3   7      158.64      186.11     29.42 o
  15   3   7      152.86      112.51     27.37 o
  16   3   7       92.15      113.07     44.34 o
  17   3   7       10.62       10.07     33.74 o
  18   3   7        0.52        0.65     40.92 o
  19   3   7       64.87       29.32     40.10 o
   0   4   7      190.48      106.92      9.24 o
   1   4   7      119.78       95.43      6.29 o
   2   4   7     3799.06     3688.56     27.37 o
   3   4   7    14352.61    14961.88     99.14 o
   4   4   7    13423.00    13852.42     92.19 o
   5   4   7    13316.58    13782.04     94.92 o
   6   4   7      906.23      832.15     12.33 o
   7   4   7     2210.37     2084.18     21.55 o
   8   4   7      330.21      321.08     10.40 o
   9   4   7      528.14      478.92     12.47 o
  10   4   7     1182.28     1110.27     24.09 o
  11   4   7     1890.79     1777.89     27.37 o
  12   4   7      884.26      941.16     29.03 o
  13   4   7      538.18      568.78     21.47 o
  14   4   7      278.19      301.92     23.03 o
  15   4   7      317.43      326.89     30.78 o
  16   4   7      148.17      127.75     36.67 o
  17   4   7       93.45      127.15     55.90 o
  18   4   7        4.63      -22.68     47.28 o
  19   4   7       21.41       90.94     52.83 o
   1   5   7     1794.24     1992.86     18.96 o
   2   5   7      838.29      980.47     16.61 o
   3   5   7       29.00       33.95      7.76 o
   4   5   7      100.16      133.36      8.11 o
   5   5   7     1691.18     1784.03     18.88 o
   6   5   7     2391.31     2411.99     25.88 o
   7   5   7      752.22      750.04     13.04 o
   8   5   7      657.48      637.75     17.12 o
   9   5   7      913.28      890.90     23.67 o
  10   5   7     1286.98     1206.17     22.98 o
  11   5   7      505.46      530.84     18.11 o
  12   5   7       11.36        0.56     17.41 o
  13   5   7      182.94      243.47     19.72 o
  14   5   7       66.05      104.07     21.85 o
  15   5   7       97.12       96.03     30.27 o
  16   5   7       17.02       71.87     33.03 o
  17   5   7       66.05       28.69     39.89 o
  18   5   7       27.40      179.18     53.50 o
   0   6   7      179.20      177.88     12.39 o
   1   6   7      683.37      728.04     12.48 o
   2   6   7        4.11        2.24      7.44 o
   3   6   7      741.09      725.39     12.84 o
   4   6   7       28.16       19.30      8.71 o
   5   6   7        1.84       -2.76     10.57 o
   6   6   7      465.48      519.96     12.47 o
   7   6   7      377.55      384.10     11.68 o
   8   6   7      109.73       86.70     16.36 o
   9   6   7      152.72      138.71     17.07 o
  10   6   7        2.51      -20.15     20.15 o
  11   6   7        6.22       -4.19     20.65 o
  12   6   7      221.00      209.78     22.83 o
  13   6   7       30.24       22.78     23.47 o
  14   6   7      102.47       90.63     28.17 o
  15   6   7       18.51       68.63     32.41 o
  16   6   7        0.21       54.66     37.03 o
  17   6   7       48.20       17.91     39.38 o
  18   6   7       20.17       19.45     53.20 o
   1   7   7      374.31      410.90     11.15 o
   2   7   7      324.18      315.97     10.40 o
   3   7   7      404.62      417.64     12.58 o
   4   7   7       53.67       64.83     11.35 o
   5   7   7       30.71       20.72     11.06 o
   6   7   7      351.93      349.99     13.96 o
   7   7   7       29.50        2.98     12.03 o
   8   7   7      632.45      626.92     26.21 o
   9   7   7      255.52      240.82     18.94 o
  10   7   7       42.58       33.36     19.37 o
  11   7   7      159.78      129.08     23.69 o
  12   7   7      254.01      212.96     24.67 o
  13   7   7       13.26       27.45     24.77 o
  14   7   7      289.57      338.35     32.56 o
  15   7   7        0.28        8.18     33.92 o
  16   7   7        9.12       16.91     37.33 o
  17   7   7       60.85       69.92     50.66 o
   0   8   7     1761.35     1499.29     27.08 o
   1   8   7      218.40      268.37     11.41 o
   2   8   7      171.67      158.67     12.02 o
   3   8   7      470.10      535.33     14.09 o
   4   8   7      381.61      353.23     15.83 o
   5   8   7      248.48      273.30     15.16 o
   6   8   7      104.60      124.09     16.24 o
   7   8   7      385.97      436.19     16.04 o
   8   8   7      735.00      750.08     18.71 o
   9   8   7      115.73      143.51     17.99 o
  10   8   7       76.65       60.61     21.26 o
  11   8   7      124.60      163.64     23.42 o
  12   8   7        0.44      -13.18     26.22 o
  13   8   7       20.36       11.21     27.45 o
  14   8   7      135.00       86.26     29.70 o
  15   8   7        5.44       -1.58     46.15 o
  16   8   7       31.51       59.13     44.94 o
   1   9   7       14.29       27.00     12.65 o
   2   9   7      184.58      195.10     13.88 o
   3   9   7       11.26       13.38     13.84 o
   4   9   7       57.07       51.24     14.30 o
   5   9   7        5.23       -6.13     13.81 o
   6   9   7      357.99      367.81     18.72 o
   7   9   7      116.01      135.60     16.57 o
   8   9   7        4.88       33.11     16.23 o
   9   9   7       12.06       57.08     21.25 o
  10   9   7      116.20      107.14     23.38 o
  11   9   7       26.01       35.22     28.89 o
  12   9   7       12.07       22.21     28.56 o
  13   9   7       28.29       -9.48     32.75 o
  14   9   7      107.13      146.82     40.86 o
  15   9   7        5.69      -35.87     44.14 o
   0  10   7      468.23      523.66     27.32 o
   1  10   7      483.65      476.22     16.74 o
   2  10   7        9.44      -15.18     15.18 o
   3  10   7       22.96       10.30     15.48 o
   4  10   7     1083.19     1028.42     21.38 o
   5  10   7      175.24      188.25     18.05 o
   6  10   7       15.34        0.51     17.28 o
   7  10   7      401.91      464.33     19.99 o
   8  10   7       47.99       51.07     18.15 o
   9  10   7       70.47       59.98     24.62 o
  10  10   7       62.46       73.80     27.23 o
  11  10   7        6.95       22.40     31.45 o
  12  10   7       42.26       64.23     36.25 o
  13  10   7       57.08       36.91     41.13 o
  14  10   7        0.22        9.17     44.94 o
   1  11   7        3.07      -10.68     17.60 o
   2  11   7        2.25      -17.81     17.81 o
   3  11   7      110.30       74.83     19.94 o
   4  11   7       41.04       77.02     20.24 o
   5  11   7       10.02       30.25     20.19 o
   6  11   7       86.19       73.06     20.59 o
   7  11   7        0.92       30.07     20.78 o
   8  11   7      202.46      236.56     26.72 o
   9  11   7       44.60       32.20     27.46 o
  10  11   7       22.48        0.89     33.78 o
  11  11   7       59.90       31.81     40.15 o
  12  11   7       23.59       27.34     44.47 o
  13  11   7        6.57       10.75     87.72 o
   0  12   7        6.81       -4.72     32.64 o
   1  12   7        0.22        5.62     23.27 o
   2  12   7       53.41       21.18     23.63 o
   3  12   7        2.36       23.78     25.83 o
   4  12   7       21.47        7.60     24.00 o
   5  12   7       66.65       45.50     25.34 o
   6  12   7       17.65       11.60     25.47 o
   7  12   7       29.46       47.91     27.95 o
   8  12   7        4.98       -6.20     31.50 o
   9  12   7       32.79      -14.64     35.04 o
  10  12   7        1.84      -37.10     37.10 o
  11  12   7        0.04       33.53     45.58 o
   1  13   7       10.15      -25.83     25.83 o
   2  13   7       72.70       52.54     26.49 o
   3  13   7       33.00       36.53     26.24 o
   4  13   7        4.36       59.28     26.36 o
   5  13   7      229.51      206.56     27.86 o
   6  13   7       23.80      -12.86     30.63 o
   7  13   7        1.28        0.25     36.35 o
   8  13   7       11.84      -28.71     37.44 o
   0  14   7        6.16       24.11     41.44 o
   1  14   7        5.42        1.71     28.64 o
   2  14   7        0.05      -17.27     29.42 o
   3  14   7       13.34       -7.03     28.98 o
   4  14   7        3.14      -11.49     29.55 o
   5  14   7        3.77      -22.25     31.72 o
   0   0   8      722.39      723.05     17.01 o
   1   0   8    30474.59    29985.66    320.03 o
   2   0   8     6660.13     7160.02     79.47 o
   3   0   8    20586.10    20007.73    185.98 o
   4   0   8     9103.53     9227.16     82.46 o
   5   0   8    14276.72    14007.53    131.06 o
   6   0   8     3542.08     3421.06     36.26 o
   7   0   8    23422.68    22917.33    227.11 o
   8   0   8     3033.12     3021.39     36.43 o
   9   0   8    10108.46     9681.41    109.09 o
  10   0   8     2871.49     2875.34     49.24 o
  11   0   8     2873.47     2769.18     49.91 o
  12   0   8       64.05       46.47     43.10 o
  13   0   8      212.64      240.85     30.46 o
  14   0   8      321.12      392.64     43.55 o
  15   0   8      791.04      743.78     74.28 o
  16   0   8      132.22       82.79     46.17 o
  17   0   8      316.06      330.34     88.14 o
  18   0   8        0.21       -0.99     54.66 o
  19   0   8      121.78      183.60     59.66 o
   1   1   8     4569.77     4598.39     37.49 o
   2   1   8     1335.88     1396.48     13.49 o
   3   1   8       10.33        6.04      4.45 o
   4   1   8      414.40      462.40      7.64 o
   5   1   8     2874.89     3063.46     23.51 o
   6   1   8      444.26      449.22      8.72 o
   7   1   8     2148.19     2228.91     20.65 o
   8   1   8     1959.73     2003.60     21.85 o
   9   1   8      874.54      863.59     15.91 o
  10   1   8        2.52       -6.39      6.39 o
  11   1   8       11.28       25.06     12.20 o
  12   1   8       49.80       48.61     13.81 o
  13   1   8     1367.29     1329.72     31.30 o
  14   1   8      135.16      147.23     25.09 o
  15   1   8       91.30       76.55     29.92 o
  16   1   8        0.67       15.29     31.54 o
  17   1   8       13.55       43.86     35.29 o
  18   1   8       33.14       35.00     47.47 o
  19   1   8       24.32       14.84     40.63 o
   0   2   8      113.82      131.25     11.94 o
   1   2   8     7041.47     6888.45     54.77 o
   2   2   8     3009.82     3038.85     25.64 o
   3   2   8     9582.76     9688.93     70.05 o
   4   2   8     1823.05     1903.39     16.53 o
   5   2   8       86.23       52.49      5.58 o
   6   2   8       74.90       80.52      6.93 o
   7   2   8     2256.77     2160.39     20.82 o
   8   2   8     1013.24      999.05     15.57 o
   9   2   8     2529.54     2483.90     25.61 o
  10   2   8      833.10      793.95     14.82 o
  11   2   8     2427.96     2279.07     27.15 o
  12   2   8       66.95       72.21     14.17 o
  13   2   8      136.02      162.37     17.72 o
  14   2   8        1.31       22.00     24.56 o
  15   2   8       10.67       44.46     29.94 o
  16   2   8      216.49      271.73     34.03 o
  17   2   8       84.92       58.08     35.37 o
  18   2   8       44.07       95.61     37.93 o
  19   2   8      148.90      157.09     63.26 o
   1   3   8      622.74      678.28     10.18 o
   2   3   8     4243.70     4516.45     33.59 o
   3   3   8     5936.31     6204.66     44.83 o
   4   3   8       12.61       14.99      5.66 o
   5   3   8     1480.64     1564.43     16.10 o
   6   3   8      169.96      171.59      8.25 o
   7   3   8     1371.13     1370.17     16.64 o
   8   3   8      427.18      412.19     12.05 o
   9   3   8       37.80       35.65      9.02 o
  10   3   8     1121.38     1120.26     19.46 o
  11   3   8      239.43      261.95     12.49 o
  12   3   8      730.04      746.01     21.51 o
  13   3   8     1516.79     1525.55     30.99 o
  14   3   8      175.46      157.14     23.93 o
  15   3   8      484.18      465.00     30.57 o
  16   3   8        8.54        1.81     32.04 o
  17   3   8       88.93      161.77     36.09 o
  18   3   8        0.65      -16.19     50.40 o
  19   3   8        1.04       24.47     41.10 o
   0   4   8       19.28       12.07      9.14 o
   1   4   8     1472.30     1358.27     14.15 o
   2   4   8     2512.86     2428.18     20.25 o
   3   4   8    11137.29    11678.06     78.24 o
   4   4   8      340.17      324.31     10.28 o
   5   4   8      275.59      259.34      9.68 o
   6   4   8      479.08      514.32      9.93 o
   7   4   8      755.98      701.55     12.50 o
   8   4   8       58.05       70.96      8.28 o
   9   4   8      605.61      655.69     14.91 o
  10   4   8      213.51      191.17     15.36 o
  11   4   8      765.69      741.62     19.49 o
  12   4   8       13.64        3.27     23.18 o
  13   4   8       28.46       36.83     18.56 o
  14   4   8        3.93       -5.38     22.11 o
  15   4   8       86.66       86.55     25.80 o
  16   4   8       34.47       38.04     27.29 o
  17   4   8        1.22      -44.37     44.37 o
  18   4   8        2.37      -48.33     48.33 o
  19   4   8        1.95      -35.85     63.07 o
   1   5   8     1329.70     1498.31     17.15 o
   2   5   8      757.56      900.90     12.23 o
   3   5   8      313.06      358.86      9.00 o
   4   5   8      575.50      656.76     11.77 o
   5   5   8      122.36      151.31      8.69 o
   6   5   8       31.56       64.20      8.32 o
   7   5   8       92.59      102.72      9.46 o
   8   5   8       27.01       20.73      9.37 o
   9   5   8      377.10      385.54     13.15 o
  10   5   8      628.19      603.78     20.59 o
  11   5   8       16.56       16.91     15.44 o
  12   5   8      121.00      147.44     22.09 o
  13   5   8       35.28        0.81     19.16 o
  14   5   8       18.67       14.20     28.49 o
  15   5   8        3.79       11.12     41.52 o
  16   5   8        2.60      -13.68     36.77 o
  17   5   8        2.39       14.13     41.13 o
  18   5   8        6.39       15.75     51.91 o
   0   6   8     2195.01     1950.22     35.32 o
   1   6   8     3630.01     3391.33     29.34 o
   2   6   8      194.22      112.39      8.19 o
   3   6   8     3000.88     2930.74     25.93 o
   4   6   8      869.32      767.80     14.74 o
   5   6   8     2691.70     2806.06     26.66 o
   6   6   8      505.03      491.03     11.59 o
   7   6   8     3199.34     3210.60     29.49 o
   8   6   8      148.26      144.09     14.73 o
   9   6   8      622.63      679.50     20.02 o
  10   6   8      390.79      416.63     21.89 o
  11   6   8     1142.31     1149.42     30.22 o
  12   6   8      722.88      671.81     33.97 o
  13   6   8      131.24      128.30     25.87 o
  14   6   8        1.07      -15.71     29.30 o
  15   6   8        9.43       41.06     32.51 o
  16   6   8        1.76       66.16     36.74 o
  17   6   8       27.24       35.38     40.46 o
  18   6   8       78.90       82.70     80.07 o
   1   7   8      180.78      185.08     10.58 o
   2   7   8      126.02      140.75     10.04 o
   3   7   8      477.37      508.86     12.65 o
   4   7   8      116.13      117.81     10.93 o
   5   7   8        5.67       -4.38     11.40 o
   6   7   8      122.79       79.12     12.91 o
   7   7   8      312.16      367.41     14.87 o
   8   7   8       23.44       26.72     12.73 o
   9   7   8      124.66      154.35     16.65 o
  10   7   8      465.77      496.08     22.58 o
  11   7   8      217.25      260.08     29.24 o
  12   7   8       92.39      121.36     24.45 o
  13   7   8      110.85      134.73     26.39 o
  14   7   8        0.53       18.03     32.26 o
  15   7   8        5.95      -32.05     33.84 o
  16   7   8       15.71      -35.56     41.52 o
  17   7   8       10.39       13.32     44.80 o
   0   8   8     1019.02      854.28     23.09 o
   1   8   8      180.54      191.68     11.71 o
   2   8   8       12.67       -6.10     11.27 o
   3   8   8      286.34      302.29     13.16 o
   4   8   8        2.35        0.55     11.77 o
   5   8   8      843.08      819.58     18.34 o
   6   8   8        7.80        8.14     14.11 o
   7   8   8      101.59      118.32     14.84 o
   8   8   8       17.84       22.83     14.59 o
   9   8   8      278.52      295.30     21.45 o
  10   8   8        5.60       11.78     20.96 o
  11   8   8      297.02      326.34     24.27 o
  12   8   8      314.00      248.47     28.49 o
  13   8   8       62.21       56.00     28.75 o
  14   8   8       60.85       39.59     32.39 o
  15   8   8        7.83      -21.52     35.78 o
  16   8   8       12.12       33.24     45.82 o
   1   9   8      229.48      228.39     14.41 o
   2   9   8      110.01      102.14     13.55 o
   3   9   8      165.69      190.00     14.85 o
   4   9   8      277.95      246.09     15.48 o
   5   9   8       49.35       49.07     18.98 o
   6   9   8      254.09      240.71     17.17 o
   7   9   8       49.98       67.36     16.80 o
   8   9   8        1.23       -0.69     16.56 o
   9   9   8        0.71        2.29     21.10 o
  10   9   8      101.30       66.49     23.50 o
  11   9   8       27.65       73.37     26.72 o
  12   9   8      113.97      158.85     32.11 o
  13   9   8        0.51        1.68     32.78 o
  14   9   8        6.42      -20.60     34.59 o
  15   9   8       23.03      -41.32     41.32 o
   0  10   8        3.08      -17.05     20.22 o
   1  10   8       21.02       35.13     15.57 o
   2  10   8      123.15      103.53     16.91 o
   3  10   8        1.39       -8.19     17.06 o
   4  10   8       41.31       44.52     17.53 o
   5  10   8      138.47      174.10     18.55 o
   6  10   8      118.05       98.55     18.26 o
   7  10   8      122.58      174.69     18.70 o
   8  10   8        2.48        9.68     22.97 o
   9  10   8      160.98      149.58     25.39 o
  10  10   8       67.60       35.32     27.32 o
  11  10   8        0.14      -23.15     32.10 o
  12  10   8        1.88      -12.95     32.85 o
  13  10   8       10.15       63.13     36.72 o
  14  10   8        0.06       27.49     44.11 o
   1  11   8      311.70      327.03     20.98 o
   2  11   8        9.34       -2.46     20.28 o
   3  11   8        0.05      -19.84     19.84 o
   4  11   8      114.05       93.27     21.65 o
   5  11   8      193.16      203.53     21.25 o
   6  11   8       47.99       75.30     21.14 o
   7  11   8        1.92       -4.32     25.12 o
   8  11   8      187.37      255.90     30.57 o
   9  11   8       38.49       26.83     27.60 o
  10  11   8       19.99      -12.50     33.63 o
  11  11   8       40.07       67.60     35.39 o
  12  11   8       23.16       46.43     37.63 o
   0  12   8      126.58      153.65     34.88 o
   1  12   8       12.88      -10.17     23.92 o
   2  12   8        4.44       39.02     23.91 o
   3  12   8      201.12      247.58     24.96 o
   4  12   8       39.13       68.66     25.76 o
   5  12   8       19.54       40.30     26.14 o
   6  12   8        6.18        6.23     28.86 o
   7  12   8        0.65       29.57     28.75 o
   8  12   8       29.44        9.49     32.54 o
   9  12   8       15.96      -17.21     38.53 o
  10  12   8        0.08       33.64     36.81 o
  11  12   8       82.78      148.23     57.11 o
   1  13   8        2.55       14.67     26.66 o
   2  13   8       11.90       18.14     26.18 o
   3  13   8       22.73       20.91     26.76 o
   4  13   8       10.24       27.27     27.21 o
   5  13   8        2.38      -17.24     28.82 o
   6  13   8       10.40      -14.85     33.72 o
   7  13   8       11.12       -7.90     37.73 o
   8  13   8       11.04       46.74     40.10 o
   0  14   8       52.79       47.84     42.39 o
   1  14   8        5.28       16.75     29.56 o
   2  14   8        0.72      -28.28     28.28 o
   3  14   8        2.83       32.26     29.88 o
   4  14   8       11.97      -27.02     32.22 o
   1   1   9      458.82      417.88      8.58 o
   2   1   9      674.06      694.15      9.18 o
   3   1   9     2076.77     2025.34     17.59 o
   4   1   9     2521.17     2800.30     21.93 o
   5   1   9     3846.44     4015.67     29.78 o
   6   1   9     1251.53     1311.40     14.49 o
   7   1   9     1025.29     1093.19     14.43 o
   8   1   9     1516.22     1556.62     18.16 o
   9   1   9     1400.19     1335.83     18.79 o
  10   1   9       14.60        6.14      7.92 o
  11   1   9      511.90      555.80     15.69 o
  12   1   9      210.83      249.79     15.76 o
  13   1   9      370.48      411.56     22.67 o
  14   1   9      160.64      165.54     26.55 o
  15   1   9      193.14      226.73     32.23 o
  16   1   9      266.75      244.58     34.25 o
  17   1   9      656.80      717.17     41.44 o
  18   1   9       23.60       54.42     49.72 o
  19   1   9        2.84      -34.62     42.43 o
   0   2   9      182.28      206.16     10.15 o
   1   2   9    17135.89    16601.81    132.65 o
   2   2   9     1042.51      967.90     12.61 o
   3   2   9    20867.48    20224.45    148.35 o
   4   2   9     2561.22     2672.78     21.97 o
   5   2   9    13086.70    12811.74     92.03 o
   6   2   9     1850.55     1915.06     17.50 o
   7   2   9     8154.92     7846.34     56.75 o
   8   2   9     1108.37     1134.48     16.76 o
   9   2   9     1330.99     1277.42     21.91 o
  10   2   9       31.83       37.10     10.70 o
  11   2   9     3982.57     3872.66     37.03 o
  12   2   9       45.78       35.07     14.61 o
  13   2   9     1350.36     1292.61     28.74 o
  14   2   9       43.00       80.01     26.04 o
  15   2   9       68.69       79.84     27.69 o
  16   2   9      131.27      115.94     46.47 o
  17   2   9      114.95      146.90     46.26 o
  18   2   9        4.91       78.62     39.29 o
  19   2   9      194.46      243.83     43.77 o
   1   3   9     3619.68     3923.93     30.99 o
   2   3   9      103.38       94.22      6.61 o
   3   3   9      987.75     1024.98     12.27 o
   4   3   9      485.99      531.81     10.88 o
   5   3   9       18.35       26.07      6.53 o
   6   3   9      133.21      151.90      8.80 o
   7   3   9      100.16       79.94      8.01 o
   8   3   9     1123.12     1086.98     16.33 o
   9   3   9     1588.69     1504.61     19.45 o
  10   3   9       16.32        4.03     10.91 o
  11   3   9        3.92      -12.36     12.36 o
  12   3   9       15.60        4.21     13.52 o
  13   3   9      196.03      211.53     19.62 o
  14   3   9        3.96        3.24     25.65 o
  15   3   9       90.78       76.97     26.99 o
  16   3   9       10.30        4.20     32.82 o
  17   3   9      250.52      269.91     36.45 o
  18   3   9        0.75      -32.37     38.45 o
  19   3   9       20.27      -22.08     41.00 o
   0   4   9     1711.71     1576.89     20.90 o
   1   4   9    11437.33    11601.45     80.63 o
   2   4   9     2789.41     2685.86     22.11 o
   3   4   9     7302.83     6702.93     48.98 o
   4   4   9     1333.48     1663.88     17.31 o
   5   4   9     4634.20     4400.67     34.19 o
   6   4   9     1621.77     1571.86     20.55 o
   7   4   9     8342.12     8249.32     62.15 o
   8   4   9     1215.73     1233.26     16.60 o
   9   4   9     2609.99     2549.07     36.30 o
  10   4   9      303.41      303.17     19.31 o
  11   4   9     1330.57     1312.19     27.02 o
  12   4   9       29.85       23.88     17.78 o
  13   4   9       68.73       90.87     19.57 o
  14   4   9       68.94       54.65     22.08 o
  15   4   9      270.30      306.18     27.58 o
  16   4   9       92.50      122.01     27.66 o
  17   4   9      160.80      135.16     48.41 o
  18   4   9       18.41        8.39     50.72 o
   1   5   9      124.70      148.01      8.16 o
   2   5   9     2715.10     3196.71     26.78 o
   3   5   9     1671.11     1709.82     17.33 o
   4   5   9      538.17      531.97     11.40 o
   5   5   9      386.68      413.03      9.88 o
   6   5   9        7.13       15.91      8.59 o
   7   5   9      644.44      660.68     12.79 o
   8   5   9      401.64      414.51     13.27 o
   9   5   9      276.13      303.21     13.39 o
  10   5   9      251.91      262.75     17.60 o
  11   5   9      325.99      377.69     19.21 o
  12   5   9      162.23      157.33     18.96 o
  13   5   9      259.83      246.20     20.32 o
  14   5   9       35.41       43.42     28.90 o
  15   5   9      204.75      211.26     33.52 o
  16   5   9       36.75       33.54     35.85 o
  17   5   9       42.64       43.81     42.40 o
  18   5   9       23.16        8.75     51.42 o
   0   6   9       72.03       89.08     14.76 o
   1   6   9      310.62      313.04     11.21 o
   2   6   9      940.53      996.77     15.52 o
   3   6   9      332.42      331.79      9.77 o
   4   6   9      621.27      593.41     13.26 o
   5   6   9        4.23        2.20      9.53 o
   6   6   9      308.52      320.76     12.00 o
   7   6   9      257.18      269.32     12.20 o
   8   6   9        3.15       -2.21     11.71 o
   9   6   9      470.78      438.89     19.76 o
  10   6   9        8.85       -9.23     19.60 o
  11   6   9      115.89      104.37     22.09 o
  12   6   9        9.50       14.00     24.63 o
  13   6   9       71.92       53.32     26.47 o
  14   6   9       30.42      -21.01     30.75 o
  15   6   9        4.39       21.14     40.09 o
  16   6   9        2.32       35.53     38.81 o
  17   6   9        0.27      -22.12     40.06 o
   1   7   9        1.08       -9.62     10.76 o
   2   7   9       44.97       30.26     10.28 o
   3   7   9      232.79      260.52     13.59 o
   4   7   9        0.74        1.40     10.36 o
   5   7   9      125.08      127.09     12.41 o
   6   7   9       19.02       21.54     13.08 o
   7   7   9      705.16      713.09     19.67 o
   8   7   9      927.35      865.73     18.95 o
   9   7   9      286.73      274.20     19.68 o
  10   7   9      302.97      289.31     25.08 o
  11   7   9      150.63      104.15     23.30 o
  12   7   9       37.31       37.95     25.20 o
  13   7   9      103.18       99.85     26.32 o
  14   7   9       31.73       55.30     32.52 o
  15   7   9       60.83       20.45     46.93 o
  16   7   9      117.97      139.68     40.90 o
  17   7   9       34.16       29.16     40.82 o
   0   8   9      562.99      622.44     27.40 o
   1   8   9      725.55      764.67     18.20 o
   2   8   9      144.76      106.18     12.42 o
   3   8   9     2224.49     2337.86     26.25 o
   4   8   9      113.98       86.00     12.22 o
   5   8   9      229.92      254.47     14.02 o
   6   8   9      146.87      106.74     15.04 o
   7   8   9      184.02      229.22     15.78 o
   8   8   9        9.79        9.79     16.18 o
   9   8   9      319.03      322.32     22.08 o
  10   8   9       98.97       72.22     22.69 o
  11   8   9       50.11       67.27     22.87 o
  12   8   9        9.46       33.76     26.95 o
  13   8   9       14.05        1.64     28.62 o
  14   8   9        0.33      -17.57     31.84 o
  15   8   9      104.42       83.29     37.51 o
  16   8   9        4.37       27.62     41.94 o
   1   9   9        0.94      -13.38     13.38 o
   2   9   9       98.24       73.00     13.70 o
   3   9   9      556.63      518.08     16.71 o
   4   9   9        0.94       -7.76     14.24 o
   5   9   9      359.17      337.39     17.32 o
   6   9   9      326.65      291.34     17.69 o
   7   9   9      102.69      122.45     17.12 o
   8   9   9       92.67       84.74     18.53 o
   9   9   9        1.51       -0.42     22.09 o
  10   9   9       13.59        6.76     28.82 o
  11   9   9        6.75        6.98     24.59 o
  12   9   9       23.31       11.03     30.56 o
  13   9   9        1.46       46.37     33.03 o
  14   9   9        2.18      -28.42     34.97 o
  15   9   9        1.96      -46.25     46.25 o
   0  10   9      256.96      152.34     23.58 o
   1  10   9       20.82       34.92     16.81 o
   2  10   9        3.95        3.81     18.33 o
   3  10   9      417.20      438.52     19.93 o
   4  10   9        5.31       11.45     17.36 o
   5  10   9      485.25      468.57     20.30 o
   6  10   9       10.16      -14.37     17.67 o
   7  10   9      197.04      197.10     20.49 o
   8  10   9      163.64      114.83     25.09 o
   9  10   9      177.86      227.31     26.48 o
  10  10   9        0.28      -14.60     27.44 o
  11  10   9       64.79       88.49     30.18 o
  12  10   9        2.73      -34.57     34.57 o
  13  10   9       12.95       46.14     36.21 o
  14  10   9        4.32      -10.89     46.33 o
   1  11   9       52.84       14.30     19.47 o
   2  11   9        4.33      -10.88     18.90 o
   3  11   9       19.16        8.24     21.41 o
   4  11   9      187.78      160.27     22.32 o
   5  11   9       13.15       -1.61     20.67 o
   6  11   9       29.26        4.42     22.47 o
   7  11   9      115.37      157.99     26.00 o
   8  11   9       52.54       61.22     27.14 o
   9  11   9        0.74        4.51     27.44 o
  10  11   9        2.33      -35.42     35.42 o
  11  11   9        4.01        5.40     35.93 o
  12  11   9       67.68       -2.41     42.33 o
   0  12   9        4.68      -24.36     34.63 o
   1  12   9        8.83       26.18     24.12 o
   2  12   9       37.26       48.50     24.48 o
   3  12   9        1.35       23.26     24.33 o
   4  12   9        1.98      -25.48     25.48 o
   5  12   9        3.28        0.72     28.85 o
   6  12   9        2.88      -22.34     28.62 o
   7  12   9        3.71       -8.48     35.12 o
   8  12   9      147.31      152.72     37.26 o
   9  12   9       64.19        2.58     35.12 o
  10  12   9        8.86      -24.69     43.51 o
   1  13   9       23.94       -0.19     26.75 o
   2  13   9       86.61       65.28     28.07 o
   3  13   9        8.82       -0.28     27.08 o
   4  13   9        2.58       11.03     26.97 o
   5  13   9       25.82       -4.45     31.77 o
   6  13   9        1.10      -20.00     34.08 o
   7  13   9        4.99      -18.14     37.62 o
   8  13   9        0.41        6.35     38.34 o
   0  14   9       44.84       -6.30     41.72 o
   1  14   9        1.19       23.49     33.11 o
   2  14   9        1.61        3.68     30.56 o
   3  14   9        0.17      -31.46     31.46 o
   4  14   9        0.29       20.49     38.21 o
   0   0  10    18388.34    18763.70    247.81 o
   1   0  10    35184.65    33834.73    361.63 o
   2   0  10      452.76      552.32     13.17 o
   3   0  10    43021.00    43263.41    459.46 o
   4   0  10     2318.03     2399.25     25.76 o
   5   0  10    25243.88    25019.66    218.33 o
   6   0  10     1774.46     1926.11     30.96 o
   7   0  10     5398.44     4996.53     55.01 o
   8   0  10     3017.68     3345.49     40.06 o
   9   0  10     6464.29     6321.58     75.18 o
  10   0  10      212.12      181.98     15.27 o
  11   0  10     5858.88     5713.99     86.36 o
  12   0  10      214.36      221.57     30.08 o
  13   0  10     1976.84     1881.20     53.76 o
  14   0  10       14.12       -6.47     51.76 o
  15   0  10      421.63      336.64     48.23 o
  16   0  10      266.02      343.20     51.08 o
  17   0  10      119.56       85.75     51.40 o
  18   0  10       21.21       96.73     56.41 o
  19   0  10       15.74       73.87     59.47 o
   1   1  10     1779.06     1976.17     19.61 o
   2   1  10       41.92       58.83      5.43 o
   3   1  10     5418.34     5663.53     41.40 o
   4   1  10     8358.32     9015.98     61.51 o
   5   1  10       30.13       50.02      6.40 o
   6   1  10       17.69       19.31      6.96 o
   7   1  10      248.40      230.86      8.89 o
   8   1  10      211.11      237.30      9.67 o
   9   1  10     2184.72     2217.65     23.27 o
  10   1  10       27.51       38.93     11.25 o
  11   1  10      356.40      347.69     14.09 o
  12   1  10      535.81      552.89     19.03 o
  13   1  10       97.35      129.45     24.71 o
  14   1  10        0.58       42.22     25.61 o
  15   1  10      381.03      442.17     35.64 o
  16   1  10      154.68      158.00     34.28 o
  17   1  10      168.01      160.26     37.54 o
  18   1  10       65.65       87.30     38.61 o
  19   1  10        1.05       38.01     41.91 o
   0   2  10     4749.88     5149.95     60.50 o
   1   2  10     2605.20     2527.23     23.81 o
   2   2  10     1086.07     1125.86     13.10 o
   3   2  10    12294.82    12140.12     90.99 o
   4   2  10       86.97      136.04      6.52 o
   5   2  10     3917.74     3796.53     29.90 o
   6   2  10     3372.81     3591.49     30.11 o
   7   2  10     2777.82     2637.59     22.67 o
   8   2  10      204.78      229.81     10.42 o
   9   2  10     1622.02     1523.59     20.60 o
  10   2  10       34.42       29.25     11.04 o
  11   2  10      416.11      452.76     15.15 o
  12   2  10       25.21       21.83     15.31 o
  13   2  10      216.41      252.52     20.47 o
  14   2  10       35.31        0.01     29.20 o
  15   2  10      400.52      357.97     31.35 o
  16   2  10       29.64       41.99     33.78 o
  17   2  10       19.73       51.79     36.26 o
  18   2  10       29.03      -10.31     39.14 o
  19   2  10        1.69        8.52     41.94 o
   1   3  10        4.41        0.42      6.83 o
   2   3  10      358.52      412.35      9.02 o
   3   3  10       10.10       19.10      7.38 o
   4   3  10     1822.37     1972.58     19.53 o
   5   3  10      385.35      396.22      9.12 o
   6   3  10     1340.64     1459.68     17.12 o
   7   3  10     1420.41     1432.28     18.33 o
   8   3  10     1544.77     1523.57     19.27 o
   9   3  10     1347.23     1314.91     20.28 o
  10   3  10       23.83       17.58     11.75 o
  11   3  10     1153.96     1158.75     25.76 o
  12   3  10       96.31      109.62     15.60 o
  13   3  10      315.31      348.92     22.58 o
  14   3  10        2.39       -9.65     24.20 o
  15   3  10       75.15      106.00     28.02 o
  16   3  10      470.44      422.33     36.73 o
  17   3  10       81.95       92.36     37.20 o
  18   3  10       48.36       39.89     39.46 o
  19   3  10       95.38      128.21     53.50 o
   0   4  10        5.49        6.99      7.81 o
   1   4  10     3072.71     2735.13     23.22 o
   2   4  10      341.15      354.12     11.17 o
   3   4  10     1087.24      955.73     14.74 o
   4   4  10       97.74      114.25      7.79 o
   5   4  10     2585.23     2528.62     23.95 o
   6   4  10       42.93       45.55      8.43 o
   7   4  10     4263.94     4255.35     35.52 o
   8   4  10        3.13       -8.90      8.90 o
   9   4  10      485.30      477.30     17.74 o
  10   4  10      136.24      115.47     14.78 o
  11   4  10       43.79       58.66     17.65 o
  12   4  10      377.00      340.66     24.81 o
  13   4  10       39.26       35.92     19.77 o
  14   4  10       60.64       43.47     24.26 o
  15   4  10       50.23       57.91     29.16 o
  16   4  10       12.32      -19.36     28.49 o
  17   4  10       16.24       10.98     63.93 o
  18   4  10        1.52       -9.60     49.38 o
   1   5  10      108.77      123.28      8.07 o
   2   5  10      150.34      196.07      8.72 o
   3   5  10       74.50      100.55      8.65 o
   4   5  10       15.02        8.38      9.90 o
   5   5  10      198.06      184.41     11.57 o
   6   5  10      301.10      372.26     11.86 o
   7   5  10       32.48       24.23      8.51 o
   8   5  10       57.59       49.64     10.77 o
   9   5  10        4.25      -12.05     12.05 o
  10   5  10      116.75      144.47     17.78 o
  11   5  10       71.59       62.82     18.10 o
  12   5  10       79.41       51.63     19.32 o
  13   5  10       34.56        3.01     22.00 o
  14   5  10       60.45       52.59     29.12 o
  15   5  10        0.05       33.18     33.43 o
  16   5  10        1.72      -11.55     44.00 o
  17   5  10        3.92       -1.59     44.31 o
  18   5  10        2.64       54.83     52.97 o
   0   6  10     1432.41     1856.80     31.83 o
   1   6  10     6874.09     6854.17     56.95 o
   2   6  10     1475.53     1327.68     17.66 o
   3   6  10     3104.46     3001.65     26.90 o
   4   6  10      183.23      255.27     11.98 o
   5   6  10     3487.79     3448.14     32.78 o
   6   6  10      769.28      681.77     15.12 o
   7   6  10     3792.44     3758.73     35.70 o
   8   6  10       46.26       85.49     12.61 o
   9   6  10     1064.57     1114.20     21.88 o
  10   6  10      248.60      217.64     17.76 o
  11   6  10      232.83      261.82     23.94 o
  12   6  10      113.51       83.68     27.17 o
  13   6  10      229.24      250.99     28.18 o
  14   6  10      133.97      104.60     31.14 o
  15   6  10      172.08      120.80     43.22 o
  16   6  10       17.71       39.06     38.69 o
  17   6  10       30.61      -40.71     40.71 o
   1   7  10       84.15       81.14     11.77 o
   2   7  10      198.60      212.06     11.74 o
   3   7  10       19.68       19.20     10.13 o
   4   7  10      292.54      288.98     11.52 o
   5   7  10      401.70      364.87     12.45 o
   6   7  10       30.36       25.68     13.09 o
   7   7  10       26.20        4.41     13.58 o
   8   7  10      100.79      106.54     15.80 o
   9   7  10       27.39       46.92     15.88 o
  10   7  10      201.78      209.97     21.50 o
  11   7  10      534.51      570.23     29.20 o
  12   7  10       30.40       28.71     25.24 o
  13   7  10       54.09       35.26     28.97 o
  14   7  10       53.98       76.27     33.02 o
  15   7  10        1.33       18.66     35.65 o
  16   7  10        0.12       11.35     40.69 o
   0   8  10       12.54       45.70     23.13 o
   1   8  10      573.06      637.90     16.01 o
   2   8  10       67.94       43.11     13.56 o
   3   8  10      271.97      315.00     13.41 o
   4   8  10      301.54      295.90     15.67 o
   5   8  10      695.06      683.48     16.75 o
   6   8  10       46.58       39.03     14.70 o
   7   8  10      390.70      408.64     17.14 o
   8   8  10      515.55      422.81     19.01 o
   9   8  10      131.10      148.36     21.11 o
  10   8  10       67.94       68.75     23.07 o
  11   8  10       17.73       27.75     25.77 o
  12   8  10       23.05       22.24     27.81 o
  13   8  10      182.75      266.17     30.31 o
  14   8  10        1.98       -9.76     35.04 o
  15   8  10      130.34       98.97     37.62 o
  16   8  10       41.18       46.93     44.00 o
   1   9  10        2.92       -0.23     14.88 o
   2   9  10      523.00      451.34     19.02 o
   3   9  10       77.67       62.76     16.00 o
   4   9  10        5.74       -7.56     15.83 o
   5   9  10       14.46       19.81     16.47 o
   6   9  10       16.69       28.27     16.59 o
   7   9  10        7.14      -18.81     18.81 o
   8   9  10      170.48      155.61     19.37 o
   9   9  10       24.21       42.22     22.65 o
  10   9  10       15.79      -20.86     23.76 o
  11   9  10       59.68       99.27     25.60 o
  12   9  10        1.79        6.61     32.51 o
  13   9  10        4.26      -11.25     34.11 o
  14   9  10        9.23      -23.71     36.22 o
  15   9  10        0.97       41.34     39.96 o
   0  10  10       58.57       12.23     23.61 o
   1  10  10      399.24      379.79     19.00 o
   2  10  10      462.91      390.42     20.59 o
   3  10  10        9.50        0.68     17.85 o
   4  10  10      221.86      263.18     19.43 o
   5  10  10        1.99       12.71     18.52 o
   6  10  10        3.14      -19.47     19.47 o
   7  10  10        4.29       -6.97     20.28 o
   8  10  10        8.16      -13.64     24.56 o
   9  10  10       36.74       58.85     26.56 o
  10  10  10       21.39      -27.09     27.09 o
  11  10  10       18.04       35.34     31.81 o
  12  10  10       36.09       24.57     35.93 o
  13  10  10        0.43       54.44     37.20 o
   1  11  10       28.11       31.09     19.29 o
   2  11  10       56.41       54.08     21.05 o
   3  11  10        9.51       -3.46     21.67 o
   4  11  10       39.02       35.68     22.19 o
   5  11  10        2.59       28.66     22.28 o
   6  11  10       16.33       26.13     22.70 o
   7  11  10        0.06      -22.83     23.94 o
   8  11  10      125.38      101.17     31.71 o
   9  11  10       43.13       53.55     31.93 o
  10  11  10       84.43       91.09     36.13 o
  11  11  10       11.48       18.88     36.70 o
  12  11  10       64.72       92.21     39.45 o
   0  12  10       62.20       75.38     34.80 o
   1  12  10       37.69       -5.73     24.68 o
   2  12  10       77.77       76.79     24.75 o
   3  12  10      133.91      141.11     25.67 o
   4  12  10      231.23      188.89     26.80 o
   5  12  10        1.17      -28.84     28.84 o
   6  12  10        0.03      -23.62     28.84 o
   7  12  10       12.61       75.02     35.78 o
   8  12  10       14.75      -36.54     36.54 o
   9  12  10      116.81      131.67     35.14 o
  10  12  10        6.51       12.59     38.35 o
   1  13  10       25.49       -4.79     26.79 o
   2  13  10       37.88       39.41     27.87 o
   3  13  10        8.19        3.29     27.43 o
   4  13  10        1.53      -29.56     29.56 o
   5  13  10        1.92       -6.70     34.30 o
   6  13  10       78.50       61.75     39.82 o
   7  13  10       44.87       90.03     39.02 o
   0  14  10       21.18       21.21     43.01 o
   1  14  10       55.78       -0.99     29.70 o
   2  14  10       62.30       44.80     29.56 o
   3  14  10       12.57       62.14     36.62 o
   1   1  11      107.07      149.45      7.60 o
   2   1  11     8816.57     9770.13     66.52 o
   3   1  11      109.23      121.60      8.31 o
   4   1  11     2014.21     2245.62     19.41 o
   5   1  11      162.70      223.37      7.83 o
   6   1  11      540.70      542.77     12.14 o
   7   1  11     1733.13     1695.82     18.69 o
   8   1  11     1229.10     1293.41     17.87 o
   9   1  11     1268.86     1307.32     18.60 o
  10   1  11      104.72      103.06     11.66 o
  11   1  11     1761.50     1743.32     24.52 o
  12   1  11      779.39      860.33     24.39 o
  13   1  11       93.29      110.60     25.22 o
  14   1  11      199.11      211.87     28.46 o
  15   1  11       26.67       18.95     33.89 o
  16   1  11       28.84       27.70     34.48 o
  17   1  11        2.65      -36.20     36.20 o
  18   1  11       16.24       26.35     40.42 o
  19   1  11      208.60      221.60     45.55 o
   0   2  11     1832.47     1880.59     28.38 o
   1   2  11    29347.64    29292.43    222.48 o
   2   2  11      160.90      169.68      7.14 o
   3   2  11    13108.31    12142.32     91.37 o
   4   2  11      209.93      260.71      8.16 o
   5   2  11    14978.03    14718.09    101.89 o
   6   2  11      923.17      905.65     13.27 o
   7   2  11     9351.94     8846.80     63.96 o
   8   2  11      100.93      125.19     10.20 o
   9   2  11     6951.16     6839.99     55.48 o
  10   2  11      388.35      403.87     13.52 o
  11   2  11      245.61      277.93     15.18 o
  12   2  11      114.47      121.60     16.39 o
  13   2  11     1117.00     1090.97     33.45 o
  14   2  11      255.11      246.25     28.94 o
  15   2  11      703.84      677.55     33.64 o
  16   2  11       52.56       75.42     34.57 o
  17   2  11       35.98       44.00     37.90 o
  18   2  11       10.98      -38.11     39.06 o
  19   2  11        5.50       -2.81     43.36 o
   1   3  11     2770.12     3027.10     28.62 o
   2   3  11      140.21      146.21      9.17 o
   3   3  11        1.31       -1.13      7.98 o
   4   3  11      326.92      385.94      9.87 o
   5   3  11      594.42      642.09     11.20 o
   6   3  11        2.10       -3.71      8.44 o
   7   3  11     2470.23     2569.14     25.01 o
   8   3  11      210.55      218.12     10.99 o
   9   3  11      975.33      991.21     18.40 o
  10   3  11       72.82       66.98     12.55 o
  11   3  11      134.84      148.66     15.78 o
  12   3  11      278.95      299.67     19.54 o
  13   3  11      223.36      263.12     33.82 o
  14   3  11       37.32       16.60     24.59 o
  15   3  11       93.08      126.39     26.89 o
  16   3  11       57.94       91.05     34.68 o
  17   3  11       41.43      129.49     38.30 o
  18   3  11       24.08      -12.08     40.29 o
   0   4  11     2369.70     2890.04     33.10 o
   1   4  11    13236.21    12909.19     89.79 o
   2   4  11      436.57      413.00      9.19 o
   3   4  11     8346.90     8268.19     59.67 o
   4   4  11      462.83      557.51     13.38 o
   5   4  11     7293.47     7034.20     52.25 o
   6   4  11      686.07      688.11     13.97 o
   7   4  11     2637.82     2605.57     26.51 o
   8   4  11      125.78      145.52     10.77 o
   9   4  11     1959.19     1865.95     24.80 o
  10   4  11      113.14      102.25     13.38 o
  11   4  11     1793.20     1729.16     34.62 o
  12   4  11        6.39      -19.09     19.09 o
  13   4  11      630.20      675.28     26.21 o
  14   4  11        3.10      -36.52     36.52 o
  15   4  11      247.43      283.76     28.54 o
  16   4  11       16.82       -7.57     28.65 o
  17   4  11       38.09      -48.71     48.71 o
  18   4  11        1.65       -7.03     51.32 o
   1   5  11     1104.23     1242.40     17.03 o
   2   5  11      102.48      134.26      8.55 o
   3   5  11        2.53       -2.56      7.41 o
   4   5  11       79.73       81.45     10.20 o
   5   5  11     1008.54     1021.01     16.58 o
   6   5  11        1.59       -8.80      8.80 o
   7   5  11       21.73       11.48     10.17 o
   8   5  11      417.68      382.92     13.08 o
   9   5  11      730.78      726.04     19.01 o
  10   5  11       96.24       68.67     17.59 o
  11   5  11      304.81      360.35     20.19 o
  12   5  11       82.82       49.25     19.93 o
  13   5  11      210.16      218.03     22.04 o
  14   5  11        0.33      -29.58     29.58 o
  15   5  11      305.67      294.53     36.34 o
  16   5  11       14.68       15.80     36.87 o
  17   5  11        7.98      -36.62     48.11 o
  18   5  11        0.06        8.35     54.50 o
   0   6  11      942.20      941.15     24.95 o
   1   6  11       83.39       97.08     11.24 o
   2   6  11        2.43       -9.59      9.59 o
   3   6  11      208.33      227.89     11.34 o
   4   6  11        2.04        0.40     11.14 o
   5   6  11       35.97       55.22     11.35 o
   6   6  11      582.34      598.63     14.55 o
   7   6  11       37.13       41.56     11.69 o
   8   6  11      185.87      196.04     13.92 o
   9   6  11       16.23       20.24     15.92 o
  10   6  11      167.43      175.31     20.58 o
  11   6  11        0.68      -12.92     18.98 o
  12   6  11        3.59       18.96     25.14 o
  13   6  11      102.99       94.69     37.23 o
  14   6  11        4.87       21.02     31.87 o
  15   6  11       27.89       -3.53     36.38 o
  16   6  11        6.12       -5.06     39.29 o
  17   6  11       11.01      -41.43     41.43 o
   1   7  11      247.32      228.93     12.77 o
   2   7  11       38.39       29.95     11.79 o
   3   7  11       62.42       59.23     12.56 o
   4   7  11      801.39      761.51     16.84 o
   5   7  11        0.88      -12.49     12.49 o
   6   7  11      211.95      212.56     14.52 o
   7   7  11       19.01       15.30     15.44 o
   8   7  11      669.88      665.84     19.75 o
   9   7  11      343.86      370.89     19.76 o
  10   7  11       45.44       43.67     22.70 o
  11   7  11       88.64      126.66     27.04 o
  12   7  11      277.91      269.29     28.87 o
  13   7  11       11.82       45.10     29.04 o
  14   7  11        7.01       21.93     33.89 o
  15   7  11       36.11       42.38     48.71 o
  16   7  11       53.15       32.61     65.54 o
   0   8  11       44.54      -19.35     19.35 o
   1   8  11      987.32      981.44     22.77 o
   2   8  11      125.93       80.52     14.18 o
   3   8  11      654.85      713.12     17.50 o
   4   8  11     1144.86     1246.13     23.00 o
   5   8  11      908.06      943.06     20.33 o
   6   8  11      284.27      258.94     17.17 o
   7   8  11      363.47      452.38     19.25 o
   8   8  11        9.86       26.01     17.63 o
   9   8  11      424.88      484.86     26.06 o
  10   8  11        4.08      -22.29     22.29 o
  11   8  11        2.31      -15.18     32.37 o
  12   8  11        5.51       14.98     27.92 o
  13   8  11       63.14       62.56     31.35 o
  14   8  11        8.89      -30.47     35.36 o
  15   8  11        0.38      -38.22     38.23 o
   1   9  11      181.73      214.28     16.31 o
   2   9  11      456.20      398.72     16.99 o
   3   9  11      392.54      364.33     17.82 o
   4   9  11        1.81       -2.83     17.89 o
   5   9  11      102.03      121.85     17.53 o
   6   9  11        7.41       -4.73     18.67 o
   7   9  11      120.03      108.18     19.51 o
   8   9  11       12.73       43.52     19.56 o
   9   9  11      151.29      188.35     24.07 o
  10   9  11      105.38      102.63     24.09 o
  11   9  11        5.68      -27.94     27.94 o
  12   9  11        2.36      -32.60     32.60 o
  13   9  11       21.33       40.68     33.97 o
  14   9  11       20.59        0.01     39.97 o
   0  10  11      173.65       82.13     24.15 o
   1  10  11      600.94      582.76     20.48 o
   2  10  11      183.45      224.50     19.75 o
   3  10  11      196.83      271.53     20.81 o
   4  10  11       30.06       -3.78     18.09 o
   5  10  11      190.15      197.98     19.72 o
   6  10  11        7.70       -8.08     20.35 o
   7  10  11       22.33       28.40     22.30 o
   8  10  11       38.73       42.61     26.01 o
   9  10  11        4.66      -12.74     27.00 o
  10  10  11        1.75       14.15     28.16 o
  11  10  11      199.41      213.46     36.12 o
  12  10  11       28.25      -13.91     35.97 o
  13  10  11      133.58      157.96     38.54 o
   1  11  11        0.19       11.13     20.05 o
   2  11  11        2.06      -21.16     21.16 o
   3  11  11        0.69       -5.50     22.36 o
   4  11  11        0.62      -14.07     22.44 o
   5  11  11       32.14       46.54     25.33 o
   6  11  11       15.53       45.92     25.30 o
   7  11  11        0.38       -5.45     25.74 o
   8  11  11       24.74       38.71     30.63 o
   9  11  11       68.27       48.49     32.43 o
  10  11  11        2.42       -8.11     33.76 o
  11  11  11       26.29       22.76     37.77 o
  12  11  11        0.06       -2.09     43.50 o
   0  12  11       16.59       31.30     44.26 o
   1  12  11       30.69       -7.79     24.82 o
   2  12  11       22.50        0.78     24.92 o
   3  12  11       10.33        5.90     26.49 o
   4  12  11        1.14      -11.22     29.05 o
   5  12  11       15.43        8.34     29.78 o
   6  12  11        7.43       -5.64     30.21 o
   7  12  11       31.59       44.68     36.24 o
   8  12  11        0.12       28.94     37.12 o
   9  12  11       17.99       38.46     37.80 o
  10  12  11       11.31      -28.85     41.82 o
   1  13  11       31.42        8.06     27.06 o
   2  13  11       20.92       -0.85     27.70 o
   3  13  11        1.46        6.88     29.30 o
   4  13  11       12.15        1.23     30.25 o
   5  13  11        5.75      -27.04     37.64 o
   6  13  11      100.61      109.46     54.54 o
   7  13  11        5.54       -5.28     39.02 o
   0  14  11        6.25       41.55     42.95 o
   1  14  11       31.91       11.23     30.52 o
   2  14  11        0.49       -1.39     40.33 o
   0   0  12    21428.51    21834.92    288.75 o
   1   0  12    80903.80    79934.09    784.26 o
   2   0  12      163.24      127.98     10.43 o
   3   0  12     9102.31     8173.47     85.80 o
   4   0  12     4286.47     4805.66     49.57 o
   5   0  12    26710.54    26451.43    261.33 o
   6   0  12       89.13      102.18     15.25 o
   7   0  12     5977.07     5595.10     85.30 o
   8   0  12     1422.45     1368.47     29.44 o
   9   0  12    10201.72    10329.58    116.26 o
  10   0  12        1.70       23.64     18.72 o
  11   0  12     2333.18     2239.58     60.77 o
  12   0  12       30.32       49.81     45.72 o
  13   0  12     1523.94     1458.44     51.31 o
  14   0  12      113.40       48.80     43.60 o
  15   0  12      251.21      254.72    101.27 o
  16   0  12       19.97      -25.40     49.93 o
  17   0  12       65.64      129.90     54.70 o
  18   0  12        0.12      -12.34     57.57 o
  19   0  12       10.72        7.04     63.24 o
   1   1  12     2864.73     3241.46     29.58 o
   2   1  12      960.52     1033.18     22.87 o
   3   1  12     1619.14     1705.39     17.10 o
   4   1  12        0.05       -5.56      5.87 o
   5   1  12        4.58       -0.48      7.34 o
   6   1  12      414.03      522.60     10.45 o
   7   1  12      107.27      105.69      8.94 o
   8   1  12     1075.56     1077.18     16.78 o
   9   1  12      108.21      115.73     11.16 o
  10   1  12       53.52       46.86     11.69 o
  11   1  12      565.79      646.35     17.56 o
  12   1  12      259.01      340.72     24.05 o
  13   1  12        3.57       35.23     25.65 o
  14   1  12        1.12      -26.57     26.57 o
  15   1  12       73.23        2.85     47.18 o
  16   1  12        0.97      -19.13     35.33 o
  17   1  12       46.27      -37.96     37.96 o
  18   1  12        0.02       20.60     40.33 o
  19   1  12      159.12      209.74     45.33 o
   0   2  12      243.10      264.39     13.31 o
   1   2  12     8762.09     8535.06     68.55 o
   2   2  12      136.45      148.92      7.55 o
   3   2  12     8639.89     8811.76     70.73 o
   4   2  12      196.88      189.26      8.71 o
   5   2  12     1264.27     1173.40     14.88 o
   6   2  12       37.75       33.99      8.07 o
   7   2  12     1682.35     1606.31     22.03 o
   8   2  12      362.03      339.78     10.79 o
   9   2  12      519.04      502.85     13.55 o
  10   2  12       51.61       21.47     12.41 o
  11   2  12     1616.10     1616.46     23.78 o
  12   2  12      146.74      146.73     18.78 o
  13   2  12     1478.33     1385.30     37.93 o
  14   2  12       17.38       25.37     28.28 o
  15   2  12       22.77        1.91     29.84 o
  16   2  12       42.64       94.21     35.71 o
  17   2  12        1.86      -44.01     44.01 o
  18   2  12       28.34      -40.54     40.54 o
   1   3  12     3292.17     3627.81     33.30 o
   2   3  12       16.44       15.54      8.40 o
   3   3  12      428.15      594.33     15.50 o
   4   3  12      168.05      194.02      9.42 o
   5   3  12      847.54      830.00     14.71 o
   6   3  12      332.31      349.23      9.66 o
   7   3  12      779.04      722.55     14.15 o
   8   3  12       54.13       50.88     10.43 o
   9   3  12       89.30      126.54     12.66 o
  10   3  12       72.86       73.50     13.15 o
  11   3  12      843.72      893.83     25.42 o
  12   3  12      302.06      274.58     18.16 o
  13   3  12       95.58       71.52     32.49 o
  14   3  12       97.85      119.51     26.19 o
  15   3  12      258.05      262.73     28.63 o
  16   3  12       14.50      -26.18     40.46 o
  17   3  12       48.35       41.66     38.18 o
  18   3  12       17.36      -27.34     40.34 o
   0   4  12       27.66       35.36     14.18 o
   1   4  12     2763.87     2651.46     23.64 o
   2   4  12       95.89       78.25      9.05 o
   3   4  12     7561.13     7139.39     55.04 o
   4   4  12      659.05      738.72     14.10 o
   5   4  12     1865.58     1634.86     21.14 o
   6   4  12        1.10       -8.83      8.83 o
   7   4  12      397.04      366.35     13.17 o
   8   4  12        0.92      -10.61     10.61 o
   9   4  12     1311.87     1271.93     20.56 o
  10   4  12       22.72       17.77     15.18 o
  11   4  12       16.21       36.24     15.77 o
  12   4  12      119.29      165.66     20.40 o
  13   4  12      211.42      263.91     23.92 o
  14   4  12       28.52       -7.73     25.18 o
  15   4  12        7.27       22.73     27.53 o
  16   4  12        7.76        0.46     29.22 o
  17   4  12       37.89       36.84     50.32 o
  18   4  12        9.26       37.99     70.35 o
   1   5  12      493.33      530.60     11.17 o
   2   5  12        2.34        8.38      8.48 o
   3   5  12     1062.86     1086.63     15.71 o
   4   5  12        3.82       -3.36      8.29 o
   5   5  12     1302.81     1305.55     18.21 o
   6   5  12        5.60        7.50     11.41 o
   7   5  12      339.80      322.72     13.15 o
   8   5  12       11.42        5.19     13.10 o
   9   5  12      464.77      460.72     17.49 o
  10   5  12      126.22      102.15     15.60 o
  11   5  12        8.75       -4.42     18.98 o
  12   5  12        0.77       -2.71     20.40 o
  13   5  12      259.07      271.82     28.65 o
  14   5  12        5.48        0.25     30.93 o
  15   5  12       52.70       36.34     35.97 o
  16   5  12       23.12        0.20     37.17 o
  17   5  12       23.01       61.33     42.56 o
   0   6  12     1263.14     1459.42     29.72 o
   1   6  12     4306.55     4174.59     37.28 o
   2   6  12      159.19      268.54     11.16 o
   3   6  12     4942.95     4951.90     40.19 o
   4   6  12       36.45        5.92     11.02 o
   5   6  12     6101.66     5997.68     57.42 o
   6   6  12      253.11      322.41     14.63 o
   7   6  12      493.30      519.07     19.36 o
   8   6  12      256.76      290.38     15.33 o
   9   6  12     1189.45     1212.53     25.18 o
  10   6  12        0.85       -8.22     19.01 o
  11   6  12      633.38      697.03     24.69 o
  12   6  12        0.20       -8.49     25.95 o
  13   6  12      238.37      254.92     34.95 o
  14   6  12       25.43       53.63     32.23 o
  15   6  12      135.18      146.87     39.47 o
  16   6  12        7.15       15.95     41.04 o
  17   6  12        5.40      -19.92     42.18 o
   1   7  12      886.89      946.39     17.80 o
   2   7  12      300.04      293.09     13.56 o
   3   7  12      164.63      167.40     13.64 o
   4   7  12      334.65      392.96     17.33 o
   5   7  12      812.65      850.82     18.89 o
   6   7  12       85.87       93.41     13.71 o
   7   7  12       69.25       80.41     16.49 o
   8   7  12      167.70      168.35     17.53 o
   9   7  12      863.39      855.07     22.74 o
  10   7  12        9.42      -13.48     18.74 o
  11   7  12       72.08       44.66     26.95 o
  12   7  12       84.96       87.29     27.59 o
  13   7  12      143.86      187.15     31.16 o
  14   7  12        1.27       -8.24     33.51 o
  15   7  12      146.84      160.78     40.35 o
  16   7  12        5.19      -39.11     42.59 o
   0   8  12       55.05       60.72     19.77 o
   1   8  12      890.63      835.34     19.11 o
   2   8  12      166.41      222.23     15.37 o
   3   8  12      273.35      260.16     15.55 o
   4   8  12       38.91        1.24     14.51 o
   5   8  12        5.79       18.68     15.74 o
   6   8  12        1.21        9.55     17.33 o
   7   8  12      724.74      779.03     25.44 o
   8   8  12       25.63        0.91     21.55 o
   9   8  12      305.30      284.28     20.09 o
  10   8  12       45.67       66.85     22.99 o
  11   8  12       40.07       -1.54     31.89 o
  12   8  12      132.63      125.75     31.05 o
  13   8  12        7.41       -7.84     32.65 o
  14   8  12       29.02       78.98     37.62 o
  15   8  12        6.98      -39.57     39.57 o
   1   9  12      177.78      159.58     17.52 o
   2   9  12      224.10      216.79     16.80 o
   3   9  12       21.55        7.79     17.03 o
   4   9  12        7.68       32.03     17.30 o
   5   9  12        1.94       29.25     17.12 o
   6   9  12       74.87       64.46     19.08 o
   7   9  12       19.11       16.65     19.59 o
   8   9  12        0.39        6.08     19.71 o
   9   9  12      249.11      238.82     25.03 o
  10   9  12       16.69      -17.12     24.94 o
  11   9  12       91.02       73.03     28.42 o
  12   9  12        1.02       17.17     34.57 o
  13   9  12        7.95       58.93     37.85 o
  14   9  12       10.36        5.28     39.17 o
   0  10  12       93.55       86.75     24.94 o
   1  10  12       15.11       13.90     18.25 o
   2  10  12       69.23       64.11     19.63 o
   3  10  12       13.57       -8.93     19.49 o
   4  10  12       73.46       40.94     18.99 o
   5  10  12       87.91       59.26     21.21 o
   6  10  12        0.59      -22.22     22.22 o
   7  10  12        9.55       -7.62     22.66 o
   8  10  12       21.53       19.83     26.78 o
   9  10  12        6.78       -5.03     30.10 o
  10  10  12        2.33      -18.91     31.28 o
  11  10  12        4.57      -34.61     34.61 o
  12  10  12       13.78      -25.12     36.74 o
  13  10  12       15.33       36.95     38.40 o
   1  11  12      158.63      159.82     22.79 o
   2  11  12        0.06      -22.20     22.20 o
   3  11  12        5.05       40.69     24.42 o
   4  11  12       68.05       88.90     27.20 o
   5  11  12      439.51      492.87     30.12 o
   6  11  12       81.73       93.24     27.99 o
   7  11  12       75.72      112.20     26.93 o
   8  11  12       17.49       24.66     32.92 o
   9  11  12       13.26      -20.45     33.13 o
  10  11  12       11.33       44.70     34.58 o
  11  11  12        8.34       -0.63     38.13 o
   0  12  12      165.96       79.25     36.38 o
   1  12  12       69.47       93.39     25.86 o
   2  12  12       20.03       38.83     25.44 o
   3  12  12       61.67       62.71     30.29 o
   4  12  12       76.47      117.62     30.29 o
   5  12  12       36.22       29.39     30.56 o
   6  12  12        2.60      -30.83     30.83 o
   7  12  12        8.74       -2.94     35.69 o
   8  12  12        1.91      -37.86     37.86 o
   9  12  12       19.17       10.70     44.42 o
   1  13  12        1.01      -28.46     28.46 o
   2  13  12       73.53       74.99     30.99 o
   3  13  12       24.15       31.75     31.38 o
   4  13  12       10.66      -30.39     30.39 o
   5  13  12       24.50       31.63     35.11 o
   6  13  12       50.23       41.76     36.40 o
   1   1  13        9.90       -1.50      7.49 o
   2   1  13     1027.20     1059.97     13.91 o
   3   1  13       86.93      110.97      7.70 o
   4   1  13        4.07       -2.72      7.51 o
   5   1  13      209.50      210.73      9.02 o
   6   1  13      795.95      853.80     13.37 o
   7   1  13      803.88      776.16     13.67 o
   8   1  13       33.26       35.42     10.29 o
   9   1  13      155.63      158.49     11.44 o
  10   1  13      282.23      326.98     14.34 o
  11   1  13       97.87      108.09     17.92 o
  12   1  13        4.02      -24.10     24.10 o
  13   1  13       53.19       40.69     26.47 o
  14   1  13       47.67       29.42     30.11 o
  15   1  13      275.05      257.24     35.88 o
  16   1  13        0.16       18.99     36.03 o
  17   1  13       29.08       56.37     39.75 o
  18   1  13       15.04      -13.57     41.88 o
   0   2  13      183.86      221.67     13.66 o
   1   2  13    20100.33    19363.89    149.27 o
   2   2  13       45.31       27.92      7.79 o
   3   2  13    19946.53    19143.79    131.83 o
   4   2  13     1789.82     1782.58     19.61 o
   5   2  13    11801.15    11509.93     84.38 o
   6   2  13       89.56      109.31      8.82 o
   7   2  13     1556.93     1455.25     18.12 o
   8   2  13      794.57      797.04     14.75 o
   9   2  13     4857.35     4766.09     42.03 o
  10   2  13        4.81       -6.03     12.86 o
  11   2  13     1939.26     1966.45     29.08 o
  12   2  13      154.92      167.21     20.94 o
  13   2  13      741.71      817.27     30.20 o
  14   2  13      466.33      445.27     32.29 o
  15   2  13       98.87       77.44     31.73 o
  16   2  13       50.41       64.34     37.61 o
  17   2  13       84.32       69.94     40.33 o
  18   2  13        5.96      -42.14     42.14 o
   1   3  13       76.73       68.75      9.34 o
   2   3  13       24.09       20.19      9.12 o
   3   3  13     1757.44     1784.36     20.83 o
   4   3  13       42.51       55.28      9.60 o
   5   3  13       78.54       93.50      9.09 o
   6   3  13       69.43       81.25      9.43 o
   7   3  13      227.47      256.17     12.38 o
   8   3  13        4.88        3.65     10.68 o
   9   3  13      222.63      245.35     13.92 o
  10   3  13      465.92      440.77     22.54 o
  11   3  13      456.80      415.53     18.70 o
  12   3  13        6.86        3.92     17.51 o
  13   3  13       62.59       70.19     27.61 o
  14   3  13      154.82      110.86     26.56 o
  15   3  13        4.85      -18.46     27.36 o
  16   3  13        1.50       23.45     37.28 o
  17   3  13        4.67      -33.15     37.51 o
  18   3  13       52.65       36.16     43.26 o
   0   4  13        3.30       -3.10     14.35 o
   1   4  13    13652.13    13442.75    106.21 o
   2   4  13     1887.01     2131.72     23.67 o
   3   4  13     5964.62     5813.88     48.41 o
   4   4  13      524.45      522.75     16.04 o
   5   4  13     5987.12     5755.10     46.56 o
   6   4  13     1365.83     1361.33     19.49 o
   7   4  13     4673.01     4507.24     42.97 o
   8   4  13       92.86       92.45     11.70 o
   9   4  13     2330.95     2252.94     27.70 o
  10   4  13      611.60      648.17     24.47 o
  11   4  13     1253.36     1231.63     26.05 o
  12   4  13       37.96       14.22     20.23 o
  13   4  13      191.71      182.18     24.50 o
  14   4  13        8.28        0.40     27.23 o
  15   4  13      158.87      174.14     29.14 o
  16   4  13        4.84        1.65     42.48 o
  17   4  13       36.30      129.07     55.79 o
  18   4  13       14.21      -10.29     55.40 o
   1   5  13       48.71       52.88      8.94 o
   2   5  13       56.90       47.19      8.91 o
   3   5  13       51.71       59.40      9.22 o
   4   5  13       50.75       55.12      8.71 o
   5   5  13     2018.18     2052.69     25.02 o
   6   5  13      574.33      512.56     15.66 o
   7   5  13       19.98       22.17     10.52 o
   8   5  13      185.94      175.01     13.45 o
   9   5  13      551.20      596.83     22.86 o
  10   5  13        1.59      -16.05     16.05 o
  11   5  13      306.30      352.62     22.04 o
  12   5  13        1.09       -2.58     23.05 o
  13   5  13      239.37      271.59     25.92 o
  14   5  13        5.11       22.06     31.98 o
  15   5  13      150.40      107.13     37.35 o
  16   5  13        0.71      -38.57     38.57 o
  17   5  13       14.59       32.50     52.86 o
   0   6  13      140.21      123.57     17.33 o
   1   6  13       13.27       19.84     11.11 o
   2   6  13      503.81      508.92     12.46 o
   3   6  13     1150.38     1117.95     17.20 o
   4   6  13      462.49      410.33     13.38 o
   5   6  13      562.10      557.72     16.84 o
   6   6  13       17.65       32.24     13.34 o
   7   6  13      190.02      193.97     15.56 o
   8   6  13       79.47       82.19     14.99 o
   9   6  13      400.68      440.03     21.04 o
  10   6  13       80.42       84.30     19.89 o
  11   6  13      147.69       99.90     21.70 o
  12   6  13       64.89       66.21     26.56 o
  13   6  13       16.24       18.19     31.38 o
  14   6  13        2.20      -18.55     32.58 o
  15   6  13        3.09      -31.62     39.20 o
  16   6  13        1.05      -17.33     40.48 o
  17   6  13       16.05      -17.17    124.70 o
   1   7  13      186.68      217.24     13.74 o
   2   7  13       82.47       79.46     13.73 o
   3   7  13       42.35       41.10     12.54 o
   4   7  13       69.20       66.77     13.75 o
   5   7  13      266.34      291.72     14.89 o
   6   7  13        1.56        1.39     15.49 o
   7   7  13       78.66       94.61     17.40 o
   8   7  13      542.61      475.24     19.96 o
   9   7  13       70.81       33.73     17.90 o
  10   7  13      105.93       93.44     20.93 o
  11   7  13        1.44       41.71     27.58 o
  12   7  13       95.61       53.08     28.86 o
  13   7  13      462.83      448.39     37.38 o
  14   7  13        9.58       -5.64     34.39 o
  15   7  13       51.94      -39.35     39.35 o
  16   7  13        0.33      -42.56     42.56 o
   0   8  13        6.68        1.83     19.91 o
   1   8  13     1112.15     1103.31     21.80 o
   2   8  13     1032.84     1202.02     21.85 o
   3   8  13     1409.60     1342.41     23.34 o
   4   8  13      332.04      236.73     15.87 o
   5   8  13      195.16      255.55     23.36 o
   6   8  13      809.53      873.43     22.97 o
   7   8  13       52.35       39.56     18.90 o
   8   8  13      274.63      325.40     20.53 o
   9   8  13      371.88      388.89     19.62 o
  10   8  13        6.61       -1.83     23.71 o
  11   8  13      134.64      138.84     28.60 o
  12   8  13        6.63       31.57     31.90 o
  13   8  13      142.60      140.45     37.37 o
  14   8  13       41.18       38.52     37.64 o
  15   8  13        1.43       31.44     39.71 o
   1   9  13      729.21      715.91     21.66 o
   2   9  13       44.00       38.58     16.86 o
   3   9  13       13.05       16.52     16.09 o
   4   9  13      168.13       93.61     17.77 o
   5   9  13      190.50      163.55     20.55 o
   6   9  13       73.32       80.90     24.65 o
   7   9  13        6.21      -10.64     19.96 o
   8   9  13      189.85      221.73     22.92 o
   9   9  13      123.18      190.30     25.22 o
  10   9  13        2.16        2.92     26.02 o
  11   9  13       96.61       52.50     33.71 o
  12   9  13       16.57      -18.03     35.66 o
  13   9  13       41.85       -6.53     38.95 o
  14   9  13        2.92      -27.02     40.97 o
   0  10  13      549.39      560.83     32.47 o
   1  10  13      450.23      443.52     20.32 o
   2  10  13       20.19       35.74     20.27 o
   3  10  13      117.20      140.70     21.36 o
   4  10  13       13.96       -9.09     20.63 o
   5  10  13      160.26      156.12     23.35 o
   6  10  13      160.20      174.65     23.20 o
   7  10  13      137.13      133.80     23.98 o
   8  10  13        4.72        0.67     29.37 o
   9  10  13       93.78       96.85     32.56 o
  10  10  13        0.07       -8.41     32.26 o
  11  10  13       36.86       54.76     36.27 o
  12  10  13        0.25      -43.47     43.47 o
   1  11  13        0.56       43.68     23.91 o
   2  11  13      240.01      193.43     24.62 o
   3  11  13       11.36       -2.80     26.88 o
   4  11  13       52.59       57.84     28.45 o
   5  11  13        0.92      -18.44     27.69 o
   6  11  13        4.66       -2.93     28.65 o
   7  11  13       12.63       12.27     27.45 o
   8  11  13        0.13       15.71     32.37 o
   9  11  13       26.65      -21.18     33.87 o
  10  11  13        0.52       -8.78     35.78 o
  11  11  13        8.26       19.69     38.85 o
   0  12  13       49.09       28.41     37.50 o
   1  12  13       36.05       15.32     28.94 o
   2  12  13       25.23       33.19     26.52 o
   3  12  13       13.80       25.11     29.62 o
   4  12  13        1.35      -30.55     30.55 o
   5  12  13        6.71      -31.11     31.11 o
   6  12  13       51.28       85.67     31.68 o
   7  12  13       13.12       -1.60     37.30 o
   8  12  13        9.29      -37.78     37.78 o
   9  12  13       22.99        5.31     50.37 o
   1  13  13        7.90       13.97     30.89 o
   2  13  13        0.00       -7.65     31.88 o
   3  13  13        1.99        3.74     31.85 o
   4  13  13        5.59        5.45     32.96 o
   5  13  13       16.88      -29.53     36.27 o
   6  13  13       20.22       44.44     43.25 o
   0   0  14       70.50      143.68     16.18 o
   1   0  14    14179.50    13005.29    133.68 o
   2   0  14      227.04      385.08     13.23 o
   3   0  14    22046.13    21864.05    253.60 o
   4   0  14     7069.30     7079.49     78.76 o
   5   0  14    20119.43    19885.89    186.71 o
   6   0  14     2627.97     2384.49     30.86 o
   7   0  14     6601.90     6582.41     72.48 o
   8   0  14      418.00      397.58     16.83 o
   9   0  14     3793.19     3828.28     51.26 o
  10   0  14        7.75      -20.04     20.04 o
  11   0  14     1003.25     1017.34     48.60 o
  12   0  14       24.26       39.30     33.69 o
  13   0  14      471.79      510.41     40.71 o
  14   0  14        3.60      -27.48     57.57 o
  15   0  14        7.83      -36.77     84.76 o
  16   0  14      518.44      469.13     58.67 o
  17   0  14      157.24      155.15    111.77 o
  18   0  14       35.56       -5.63     59.86 o
   1   1  14      657.43      692.10     13.09 o
   2   1  14       20.25       36.50      7.84 o
   3   1  14      398.44      482.14     10.44 o
   4   1  14      150.36      194.44     11.03 o
   5   1  14      690.82      661.25     11.73 o
   6   1  14      833.65      918.05     14.85 o
   7   1  14      138.81      141.72     10.48 o
   8   1  14      713.88      757.76     15.77 o
   9   1  14       85.44       95.93     12.21 o
  10   1  14      126.75      123.51     13.75 o
  11   1  14        4.02        1.40     14.32 o
  12   1  14       16.87      -23.00     23.00 o
  13   1  14       43.78       65.37     27.86 o
  14   1  14       86.85      113.46     30.11 o
  15   1  14       48.23       67.43     34.98 o
  16   1  14       39.41       52.69     38.74 o
  17   1  14       58.82        8.38     39.69 o
  18   1  14       18.48       58.12     50.83 o
   0   2  14        5.44       13.04     12.83 o
   1   2  14     6864.70     7165.52     59.48 o
   2   2  14     2023.35     2130.13     23.32 o
   3   2  14     4815.63     4562.68     36.12 o
   4   2  14      161.13      109.73     10.00 o
   5   2  14     1941.26     1841.86     20.65 o
   6   2  14     2156.35     2159.75     24.84 o
   7   2  14     4027.92     4017.11     33.75 o
   8   2  14      253.22      230.62     13.80 o
   9   2  14     2089.23     2058.51     26.59 o
  10   2  14      323.21      322.96     14.68 o
  11   2  14      212.72      224.78     17.35 o
  12   2  14      369.83      345.17     27.47 o
  13   2  14        6.73      -24.06     24.06 o
  14   2  14      242.68      252.32     31.02 o
  15   2  14      326.06      329.37     34.32 o
  16   2  14       59.85       24.64     37.69 o
  17   2  14       37.52       37.54     39.98 o
  18   2  14       25.33       -5.70     41.35 o
   1   3  14       37.03       45.07      8.29 o
   2   3  14       27.07       37.62     10.06 o
   3   3  14      118.65      129.64     10.45 o
   4   3  14       20.08       21.19     10.06 o
   5   3  14      228.24      241.04     10.69 o
   6   3  14      387.01      390.16     17.86 o
   7   3  14      818.07      826.05     15.40 o
   8   3  14      132.37      119.49     11.53 o
   9   3  14      741.99      782.60     18.19 o
  10   3  14      636.70      641.05     20.52 o
  11   3  14        9.76       30.59     19.42 o
  12   3  14      394.25      388.56     25.64 o
  13   3  14      303.64      372.65     28.84 o
  14   3  14        1.62      -20.61     28.89 o
  15   3  14      164.53      169.11     34.01 o
  16   3  14        9.82       41.97     45.21 o
  17   3  14       87.08       89.99     41.08 o
  18   3  14        3.00        1.53     56.16 o
   0   4  14       53.90       66.20     15.40 o
   1   4  14     1252.02     1090.54     18.99 o
   2   4  14      883.65     1000.68     17.06 o
   3   4  14     1395.16     1343.95     19.82 o
   4   4  14       93.64      111.27     11.32 o
   5   4  14     2601.73     2477.67     27.55 o
   6   4  14      936.18      888.06     18.79 o
   7   4  14     1221.76     1243.62     19.42 o
   8   4  14      744.75      746.53     18.04 o
   9   4  14      189.64      206.20     15.77 o
  10   4  14       56.66       11.41     16.80 o
  11   4  14        2.10       -8.67     17.46 o
  12   4  14      144.40      112.04     21.94 o
  13   4  14       23.54        4.28     24.63 o
  14   4  14        2.26        4.19     30.23 o
  15   4  14        0.18        5.78     29.34 o
  16   4  14       33.25       -8.99     36.19 o
  17   4  14        0.21      -38.52     50.79 o
   1   5  14        1.73       21.13      9.58 o
   2   5  14     1023.89     1030.14     16.55 o
   3   5  14       78.94      116.76     11.57 o
   4   5  14      406.29      406.33     16.59 o
   5   5  14       30.17       41.17     13.35 o
   6   5  14      338.27      316.82     15.06 o
   7   5  14      248.72      279.08     14.12 o
   8   5  14      294.43      286.49     16.47 o
   9   5  14       19.41       15.08     16.01 o
  10   5  14        2.41       -2.64     17.21 o
  11   5  14        0.09        0.40     20.56 o
  12   5  14       32.80       12.25     22.22 o
  13   5  14        0.65        7.47     24.69 o
  14   5  14       29.21      -34.20     34.20 o
  15   5  14      108.46      130.67     45.62 o
  16   5  14       12.72       54.49     46.44 o
  17   5  14       37.77      -53.33     53.33 o
   0   6  14      250.05      162.79     19.42 o
   1   6  14     3328.94     3178.28     32.81 o
   2   6  14     1383.88     1552.30     20.70 o
   3   6  14     5007.33     4665.50     41.87 o
   4   6  14     2326.31     2546.36     33.29 o
   5   6  14     3720.48     3680.55     36.98 o
   6   6  14     2104.36     2160.47     31.10 o
   7   6  14     4191.99     4068.09     41.83 o
   8   6  14      437.25      364.89     17.63 o
   9   6  14      660.70      704.17     23.75 o
  10   6  14      697.41      743.47     24.50 o
  11   6  14      175.13      180.21     22.64 o
  12   6  14      114.64      158.86     27.86 o
  13   6  14      100.14       82.37     32.01 o
  14   6  14       32.87      109.89     34.33 o
  15   6  14      104.63       98.17     40.12 o
  16   6  14        5.34       38.42     47.54 o
   1   7  14       70.61       50.64     13.83 o
   2   7  14      150.03      107.44     15.31 o
   3   7  14       14.30       20.22     13.81 o
   4   7  14       46.45       48.63     13.92 o
   5   7  14      131.06      154.06     16.37 o
   6   7  14       52.76       48.01     15.86 o
   7   7  14      202.30      232.66     18.72 o
   8   7  14      538.86      530.04     21.03 o
   9   7  14      188.47      228.21     22.80 o
  10   7  14       66.99       78.70     22.25 o
  11   7  14      272.52      278.67     29.47 o
  12   7  14       58.82       55.29     29.88 o
  13   7  14      143.58      172.20     34.82 o
  14   7  14       60.90       75.56     35.94 o
  15   7  14        2.00       62.31     41.79 o
   0   8  14      104.08       69.14     24.46 o
   1   8  14       75.62       96.06     15.75 o
   2   8  14      137.07      191.65     16.83 o
   3   8  14      589.39      561.64     18.42 o
   4   8  14      139.03      159.87     16.39 o
   5   8  14     1892.71     1727.91     30.66 o
   6   8  14      172.79      196.02     19.83 o
   7   8  14       70.17       96.07     19.68 o
   8   8  14       17.91       28.86     19.52 o
   9   8  14       12.64        9.86     19.13 o
  10   8  14        9.63      -25.19     25.19 o
  11   8  14      127.59      130.33     30.81 o
  12   8  14       33.36       40.61     32.69 o
  13   8  14       64.84       76.98     36.80 o
  14   8  14        1.36      -24.65     38.83 o
  15   8  14        4.31      -43.46     43.46 o
   1   9  14      706.49      656.83     21.83 o
   2   9  14        0.16       -4.58     17.59 o
   3   9  14        6.29       35.00     17.82 o
   4   9  14       30.03       23.31     19.86 o
   5   9  14      159.89      167.89     22.46 o
   6   9  14        2.06      -16.77     20.11 o
   7   9  14       74.37       95.35     21.70 o
   8   9  14       13.68       11.94     21.63 o
   9   9  14        1.10        1.95     24.87 o
  10   9  14        6.36      -34.45     34.45 o
  11   9  14        7.24       -8.15     33.67 o
  12   9  14        0.64      -29.48     37.23 o
  13   9  14       25.02        4.71     38.40 o
   0  10  14       10.39      -17.96     27.90 o
   1  10  14      144.86      146.19     19.57 o
   2  10  14      498.55      549.89     24.32 o
   3  10  14        0.74       11.75     20.56 o
   4  10  14       91.08       80.93     24.04 o
   5  10  14       70.26       67.31     23.83 o
   6  10  14      266.50      249.13     26.35 o
   7  10  14       22.37      -18.19     30.39 o
   8  10  14       10.56       45.19     37.87 o
   9  10  14       21.09        7.56     31.20 o
  10  10  14       11.50       -1.20     33.64 o
  11  10  14        5.23      -30.63     37.68 o
  12  10  14        7.77      -29.12     40.55 o
   1  11  14       25.11        8.20     24.09 o
   2  11  14       10.08        3.12     24.35 o
   3  11  14        3.70      -27.62     27.62 o
   4  11  14        0.38       34.71     28.61 o
   5  11  14        6.35      -18.13     28.81 o
   6  11  14        4.46        8.58     29.08 o
   7  11  14        7.98       -9.87     29.78 o
   8  11  14        3.29      -32.31     32.31 o
   9  11  14       50.39       88.37     35.33 o
  10  11  14      114.34      151.55     37.26 o
   0  12  14       88.91      103.87     40.30 o
   1  12  14       48.34       -6.89     27.32 o
   2  12  14        6.28      -28.17     28.17 o
   3  12  14       75.17       33.28     30.94 o
   4  12  14        1.98       37.17     31.30 o
   5  12  14        8.67       17.31     31.89 o
   6  12  14        0.10      -14.73     31.74 o
   7  12  14       70.01      120.74     39.64 o
   8  12  14       12.30      -39.42     39.42 o
   1  13  14       11.45       49.55     32.52 o
   2  13  14       12.83       32.56     31.66 o
   3  13  14        2.73       41.44     32.49 o
   4  13  14       26.99      -35.49     35.49 o
   5  13  14        8.84      -36.96     36.96 o
   1   1  15       10.56        9.33     10.02 o
   2   1  15      175.51      179.58      9.67 o
   3   1  15      221.81      235.25      9.84 o
   4   1  15      939.96      939.52     14.84 o
   5   1  15      644.46      646.19     11.96 o
   6   1  15      548.09      565.26     12.38 o
   7   1  15       40.26       56.58     10.50 o
   8   1  15      208.09      233.59     12.44 o
   9   1  15      232.46      250.92     14.21 o
  10   1  15       17.82       -8.96     13.68 o
  11   1  15       53.77       64.99     18.03 o
  12   1  15      341.25      324.42     24.24 o
  13   1  15      498.22      489.05     32.68 o
  14   1  15       41.26       67.23     30.74 o
  15   1  15       27.52       40.73     36.07 o
  16   1  15       11.00      -49.18     49.18 o
  17   1  15      144.86      138.99     41.87 o
  18   1  15        1.17       65.03     44.28 o
   0   2  15     4563.88     4590.64     64.17 o
   1   2  15     5771.13     5317.55     46.53 o
   2   2  15     1508.94     1310.97     19.34 o
   3   2  15     9526.15     9413.39     68.18 o
   4   2  15      605.54      585.60     13.35 o
   5   2  15     5774.81     5475.91     50.34 o
   6   2  15     1320.02     1313.80     23.36 o
   7   2  15     3814.93     3630.95     34.17 o
   8   2  15      523.54      516.43     16.96 o
   9   2  15     1664.61     1653.37     25.91 o
  10   2  15       10.59       -3.79     14.26 o
  11   2  15       18.64       12.30     17.61 o
  12   2  15      816.33      831.47     29.30 o
  13   2  15      141.06      219.74     30.59 o
  14   2  15      238.50      163.77     33.25 o
  15   2  15      232.60      221.56     34.54 o
  16   2  15       19.26      -28.70     38.75 o
  17   2  15        6.27      -20.05     51.26 o
  18   2  15        2.27       25.06     45.09 o
   1   3  15      845.94      809.11     14.03 o
   2   3  15     1576.18     1571.31     21.68 o
   3   3  15       96.00      100.92     11.03 o
   4   3  15      199.18      190.72     11.69 o
   5   3  15      110.84       73.43     10.23 o
   6   3  15     1730.52     1692.78     22.89 o
   7   3  15      574.05      519.60     15.96 o
   8   3  15        0.50       -1.84     13.25 o
   9   3  15      481.41      519.75     18.70 o
  10   3  15        0.26      -17.29     17.29 o
  11   3  15      579.59      554.56     25.00 o
  12   3  15      244.71      212.09     24.30 o
  13   3  15      285.54      250.55     29.77 o
  14   3  15       17.31       37.78     31.31 o
  15   3  15        2.01       27.89     33.88 o
  16   3  15       20.03       46.81     38.76 o
  17   3  15       12.05      -41.50     41.50 o
   0   4  15     2662.86     2532.48     34.85 o
   1   4  15     9361.91     8830.62     73.15 o
   2   4  15     1719.00     1792.59     22.85 o
   3   4  15     6723.99     6450.01     53.99 o
   4   4  15     1427.73     1539.86     21.98 o
   5   4  15     5615.96     5431.02     53.62 o
   6   4  15     1140.16     1120.24     19.26 o
   7   4  15     6588.94     6248.79     61.02 o
   8   4  15       97.33       91.87     14.71 o
   9   4  15      443.67      447.39     19.28 o
  10   4  15      516.23      488.95     22.58 o
  11   4  15     1018.78     1012.86     27.15 o
  12   4  15      187.92      182.07     24.93 o
  13   4  15      237.56      258.11     28.24 o
  14   4  15      148.21      167.42     29.72 o
  15   4  15       65.54       14.91     34.32 o
  16   4  15       23.65        2.03     35.81 o
  17   4  15       63.68      -11.37     52.63 o
   1   5  15     1625.38     1593.42     23.03 o
   2   5  15        1.22      -11.54     11.54 o
   3   5  15     1956.49     1984.21     25.75 o
   4   5  15      214.27      269.51     15.65 o
   5   5  15       19.78       16.66     14.58 o
   6   5  15       77.14       44.86     15.67 o
   7   5  15       46.59       47.70     15.48 o
   8   5  15       84.24       83.49     17.67 o
   9   5  15      419.54      454.75     24.85 o
  10   5  15       27.62       51.58     19.95 o
  11   5  15      284.66      313.93     24.25 o
  12   5  15        1.83      -16.11     23.00 o
  13   5  15       52.34       30.53     26.94 o
  14   5  15        5.16      -14.91     35.06 o
  15   5  15       83.68      118.17     37.92 o
  16   5  15       14.15       -2.72     46.80 o
  17   5  15      131.10      171.39     61.57 o
   0   6  15     2859.79     2766.15     43.90 o
   1   6  15        0.28       -6.72     13.02 o
   2   6  15      237.45      227.86     12.44 o
   3   6  15      111.78      143.10     14.34 o
   4   6  15     1130.05     1194.19     27.35 o
   5   6  15     1733.90     1651.52     27.75 o
   6   6  15        9.47       17.51     16.33 o
   7   6  15      643.11      694.20     22.86 o
   8   6  15       78.56       82.12     19.97 o
   9   6  15       18.28        9.30     20.48 o
  10   6  15        9.04       -1.26     20.67 o
  11   6  15       84.64       76.44     23.86 o
  12   6  15       13.06       17.48     24.02 o
  13   6  15      102.02      110.24     32.95 o
  14   6  15       27.50      -36.53     36.53 o
  15   6  15       68.93       60.79     41.06 o
  16   6  15        2.29      -49.11     49.11 o
   1   7  15      378.06      358.90     15.53 o
   2   7  15       29.31       32.58     14.63 o
   3   7  15      449.65      393.85     16.98 o
   4   7  15      556.87      540.62     18.82 o
   5   7  15      151.69      133.93     17.12 o
   6   7  15        3.50        2.46     16.80 o
   7   7  15        8.04       -6.70     18.27 o
   8   7  15       17.79       27.05     18.10 o
   9   7  15        3.29      -21.58     21.58 o
  10   7  15       55.38       61.36     23.34 o
  11   7  15       77.54      116.99     29.49 o
  12   7  15       25.06        4.82     31.21 o
  13   7  15        0.72      -33.48     35.45 o
  14   7  15        4.57       15.33     36.51 o
  15   7  15        5.08       -8.23     41.24 o
   0   8  15       37.91        6.02     24.12 o
   1   8  15     1158.35     1075.61     22.40 o
   2   8  15     1402.80     1503.80     26.42 o
   3   8  15      711.19      697.74     19.43 o
   4   8  15      318.98      396.75     19.90 o
   5   8  15     1037.67      950.70     33.59 o
   6   8  15        2.99       -1.65     19.07 o
   7   8  15      702.74      693.32     29.62 o
   8   8  15       30.02       38.50     20.80 o
   9   8  15      182.17      172.70     22.88 o
  10   8  15      317.52      324.28     29.93 o
  11   8  15       71.40      107.99     31.96 o
  12   8  15       35.51       62.18     33.01 o
  13   8  15        1.94      -15.77     38.44 o
  14   8  15        0.57       52.90     39.65 o
   1   9  15      857.64      813.60     24.28 o
   2   9  15      256.52      263.21     19.15 o
   3   9  15       55.20       79.13     18.63 o
   4   9  15       15.67       46.90     20.54 o
   5   9  15      188.52      228.98     22.27 o
   6   9  15        0.90       -2.11     20.67 o
   7   9  15      208.55      205.29     23.39 o
   8   9  15       43.97       12.51     22.63 o
   9   9  15       63.33       66.30     30.93 o
  10   9  15       15.27       -9.94     31.29 o
  11   9  15        0.33      -33.53     33.53 o
  12   9  15       11.94       -8.10     37.96 o
  13   9  15       16.70       20.19     40.77 o
   0  10  15        3.11      -27.11     27.11 o
   1  10  15       94.68       85.57     20.60 o
   2  10  15        5.59       -5.55     23.97 o
   3  10  15      568.49      529.52     29.21 o
   4  10  15      209.82      275.18     27.82 o
   5  10  15       30.52       66.51     27.77 o
   6  10  15       35.49       63.78     30.81 o
   7  10  15      189.37      138.13     27.27 o
   8  10  15        8.08      -13.31     31.15 o
   9  10  15       98.74       97.80     33.32 o
  10  10  15       45.73       13.85     33.38 o
  11  10  15        3.99      -30.18     39.73 o
  12  10  15        1.71      -42.03     42.03 o
   1  11  15        2.87       -1.64     24.16 o
   2  11  15       64.25        4.07     26.93 o
   3  11  15        3.62      -15.28     28.92 o
   4  11  15       10.74       -5.95     28.79 o
   5  11  15        8.07       -5.56     29.62 o
   6  11  15       33.70       13.17     29.25 o
   7  11  15      147.73      110.85     31.90 o
   8  11  15        5.92       72.33     36.89 o
   9  11  15        6.39      -22.65     34.62 o
  10  11  15       18.37       -4.01     37.44 o
   0  12  15        3.91      -35.06     38.75 o
   1  12  15       10.01       10.16     29.11 o
   2  12  15       66.86       36.88     37.36 o
   3  12  15       48.23       37.50     31.87 o
   4  12  15        2.54      -31.87     31.87 o
   5  12  15       25.89       14.58     34.10 o
   6  12  15       11.91      -10.71     32.55 o
   7  12  15        3.46      -25.14     38.25 o
   8  12  15        4.54        8.16     51.23 o
   1  13  15        1.97       22.91     32.24 o
   2  13  15        3.29       -7.64     32.19 o
   3  13  15        1.04       14.34     33.74 o
   4  13  15        0.06      -36.11     36.11 o
   0   0  16     3262.38     2973.00     60.54 o
   1   0  16    17556.39    17520.65    194.52 o
   2   0  16     7862.14     7246.62     74.08 o
   3   0  16     5446.97     4967.32     57.70 o
   4   0  16     5639.62     5256.43     60.81 o
   5   0  16     3023.63     2928.06     36.24 o
   6   0  16     2061.35     1836.13     29.53 o
   7   0  16     5860.87     6042.30     73.41 o
   8   0  16     1233.74     1177.05     44.32 o
   9   0  16     1182.60     1219.86     33.83 o
  10   0  16     1708.93     1598.43     46.03 o
  11   0  16      433.90      473.15     39.19 o
  12   0  16     1031.12     1018.93     46.60 o
  13   0  16      811.68      857.23     47.17 o
  14   0  16      194.07      219.59     72.29 o
  15   0  16       34.70      -44.33     53.42 o
  16   0  16      108.51       74.12    109.51 o
  17   0  16       80.80      204.57     61.97 o
  18   0  16       42.81      126.48     65.00 o
   1   1  16      177.27      203.21     16.87 o
   2   1  16      122.17      163.52     10.60 o
   3   1  16      308.24      313.43     12.30 o
   4   1  16       21.17        7.28      9.27 o
   5   1  16      913.99      918.19     14.37 o
   6   1  16     1038.39     1087.58     23.64 o
   7   1  16        5.97       -4.42     11.87 o
   8   1  16        1.76       -3.12     11.90 o
   9   1  16        3.68       -2.50     13.16 o
  10   1  16      118.08      112.38     15.19 o
  11   1  16      726.81      734.32     30.22 o
  12   1  16       87.94       39.62     22.88 o
  13   1  16      119.24      148.76     30.80 o
  14   1  16       23.52        2.62     31.73 o
  15   1  16        8.93       83.84     37.94 o
  16   1  16      134.63      136.76     41.31 o
  17   1  16      170.95      211.63     46.83 o
  18   1  16        6.02      -30.20     45.35 o
   0   2  16      529.07      614.20     36.22 o
   1   2  16     5177.53     5114.46     47.66 o
   2   2  16      418.59      428.89     11.64 o
   3   2  16     3419.61     3310.74     29.35 o
   4   2  16     2153.38     2065.93     24.56 o
   5   2  16     2158.32     2121.35     26.42 o
   6   2  16      223.68      213.33     15.00 o
   7   2  16      954.59      993.16     17.95 o
   8   2  16      597.17      596.78     16.40 o
   9   2  16     1510.07     1484.32     25.07 o
  10   2  16      652.09      659.12     21.06 o
  11   2  16      481.21      524.18     27.25 o
  12   2  16       71.04       56.38     29.28 o
  13   2  16       39.04       56.55     48.07 o
  14   2  16       64.30       71.22     32.86 o
  15   2  16      294.75      288.48     37.38 o
  16   2  16      143.55      105.56     40.99 o
  17   2  16        1.55      -20.50     43.02 o
   1   3  16      222.93      221.65     11.83 o
   2   3  16       78.26       96.71     11.33 o
   3   3  16     2369.83     2342.83     26.57 o
   4   3  16      486.85      456.46     18.54 o
   5   3  16      353.70      366.94     13.50 o
   6   3  16      192.50      192.07     12.74 o
   7   3  16      517.03      462.01     16.53 o
   8   3  16     1739.69     1640.07     26.28 o
   9   3  16      660.53      695.56     20.34 o
  10   3  16      803.50      772.90     22.66 o
  11   3  16      331.61      367.83     24.45 o
  12   3  16       15.77       19.74     25.97 o
  13   3  16      587.84      609.36     36.05 o
  14   3  16        4.11      -33.77     33.77 o
  15   3  16       24.53       21.64     35.36 o
  16   3  16        4.82      -21.45     46.77 o
  17   3  16       27.92       22.08     43.48 o
   0   4  16     1535.81     1551.01     32.33 o
   1   4  16     1418.91     1329.49     21.62 o
   2   4  16      159.75      190.39     14.18 o
   3   4  16       18.02       -7.23     13.33 o
   4   4  16      683.41      704.74     25.79 o
   5   4  16     1113.21     1033.86     19.08 o
   6   4  16      729.00      727.39     18.29 o
   7   4  16       97.98      102.89     14.91 o
   8   4  16      103.30      104.88     16.65 o
   9   4  16        5.04       -1.11     17.60 o
  10   4  16      371.61      437.13     22.71 o
  11   4  16       98.08       68.68     22.00 o
  12   4  16       16.82       -7.13     25.31 o
  13   4  16        5.72       -8.47     28.25 o
  14   4  16       17.47       22.30     33.90 o
  15   4  16        0.94      -35.87     35.87 o
  16   4  16        0.17       52.67     45.30 o
  17   4  16       17.96       24.64     57.02 o
   1   5  16     2060.37     2046.98     26.71 o
   2   5  16        0.08       -8.06     12.61 o
   3   5  16      899.92      912.15     18.63 o
   4   5  16      447.10      442.52     19.52 o
   5   5  16     1711.66     1700.27     27.78 o
   6   5  16       59.96       29.80     14.72 o
   7   5  16        8.59      -16.96     16.96 o
   8   5  16       14.48       32.23     21.03 o
   9   5  16      139.28      107.67     21.77 o
  10   5  16       23.86       32.74     21.02 o
  11   5  16       99.99       96.47     23.18 o
  12   5  16       23.99        0.19     26.10 o
  13   5  16        2.41       22.85     27.26 o
  14   5  16       19.46      -24.59     33.33 o
  15   5  16        5.58       -4.21     45.11 o
  16   5  16       14.03       53.77     48.83 o
   0   6  16     5161.11     5670.84     81.21 o
   1   6  16     3891.65     3585.97     41.38 o
   2   6  16     1199.57     1361.64     22.30 o
   3   6  16     7081.76     6633.94     65.59 o
   4   6  16       65.11       40.72     17.13 o
   5   6  16      629.63      537.71     19.40 o
   6   6  16      193.17      274.93     19.94 o
   7   6  16     1621.68     1467.19     25.74 o
   8   6  16     1640.45     1805.99     35.65 o
   9   6  16      990.01     1021.07     27.96 o
  10   6  16       93.36      105.21     22.67 o
  11   6  16      494.04      540.46     26.72 o
  12   6  16       56.35       20.39     28.89 o
  13   6  16       62.75       45.01     32.20 o
  14   6  16       94.44       89.23     38.22 o
  15   6  16        5.61      -17.37     41.17 o
  16   6  16       27.02       55.92     59.41 o
   1   7  16      545.79      535.89     17.63 o
   2   7  16       74.51       66.20     15.60 o
   3   7  16        4.16       15.53     15.30 o
   4   7  16        2.96       22.01     16.54 o
   5   7  16        5.70       -9.30     16.94 o
   6   7  16       41.48       62.08     18.88 o
   7   7  16      224.18      183.83     22.45 o
   8   7  16       76.68       45.26     18.76 o
   9   7  16       45.32       57.50     22.80 o
  10   7  16      116.44      134.01     24.50 o
  11   7  16       20.99       24.47     30.48 o
  12   7  16      160.31      134.50     35.67 o
  13   7  16        5.25       27.81     35.39 o
  14   7  16       25.53      -58.65     60.11 o
  15   7  16       25.22       56.79     43.89 o
   0   8  16     1433.07     1561.63     41.55 o
   1   8  16      735.94      730.69     21.86 o
   2   8  16       67.39      116.68     17.37 o
   3   8  16       36.86       24.29     18.07 o
   4   8  16       44.15        7.02     17.96 o
   5   8  16      654.73      590.82     23.25 o
   6   8  16        5.52      -19.52     19.52 o
   7   8  16      109.12      106.70     21.22 o
   8   8  16        2.22      -10.79     22.27 o
   9   8  16      180.21      145.95     24.25 o
  10   8  16      212.85      206.89     30.01 o
  11   8  16       63.54       66.40     31.16 o
  12   8  16       41.59       33.21     36.63 o
  13   8  16        0.96      -18.74     37.56 o
  14   8  16       25.34      100.07     40.76 o
   1   9  16      118.89      157.16     20.26 o
   2   9  16      223.05      164.61     20.04 o
   3   9  16      504.94      525.02     24.68 o
   4   9  16       84.49       92.70     21.39 o
   5   9  16      102.21       84.73     21.52 o
   6   9  16       10.23       -3.68     22.08 o
   7   9  16        0.69       31.87     25.30 o
   8   9  16       19.12       -2.01     25.70 o
   9   9  16        1.36        3.87     33.10 o
  10   9  16       15.69       15.45     33.58 o
  11   9  16        1.53       -9.05     35.37 o
  12   9  16        1.14      -25.11     52.48 o
  13   9  16       16.63      -26.45     41.49 o
   0  10  16       24.12        7.78     31.36 o
   1  10  16      185.50      154.52     22.82 o
   2  10  16       40.46        1.55     26.73 o
   3  10  16      120.86      131.61     28.27 o
   4  10  16      235.38      268.14     30.39 o
   5  10  16      104.27      108.24     28.90 o
   6  10  16      175.63      203.38     28.10 o
   7  10  16        6.32      -27.74     27.74 o
   8  10  16       41.30       20.09     32.65 o
   9  10  16       52.08       52.42     34.06 o
  10  10  16        0.25       19.77     37.01 o
  11  10  16       66.20       72.93     38.53 o
   1  11  16        8.04       28.91     27.29 o
   2  11  16       51.39       60.08     27.68 o
   3  11  16       23.53      -17.69     29.77 o
   4  11  16       10.69       14.70     30.15 o
   5  11  16       57.17       72.41     30.21 o
   6  11  16        7.39       40.00     31.57 o
   7  11  16       32.28       39.84     32.23 o
   8  11  16        0.32       24.14     38.40 o
   9  11  16      114.35      174.55     37.52 o
  10  11  16       75.15      117.20    113.26 o
   0  12  16       20.47       84.85     46.70 o
   1  12  16       65.83       61.68     30.66 o
   2  12  16        5.60      -15.00     31.92 o
   3  12  16       12.96       -1.68     33.06 o
   4  12  16       28.02       43.11     32.54 o
   5  12  16       29.97      -29.85     33.03 o
   6  12  16       23.05       38.41     35.36 o
   7  12  16      121.84       31.76     41.29 o
   1  13  16       29.33       30.31     36.18 o
   2  13  16        3.23      -32.87     32.87 o
   3  13  16       14.33      -18.74     41.31 o
   1   1  17      129.99      157.78     11.27 o
   2   1  17     1258.03     1266.03     18.49 o
   3   1  17       97.59      101.60     10.53 o
   4   1  17       51.39       61.16     10.87 o
   5   1  17        7.54        6.85      8.79 o
   6   1  17       29.93       34.89     11.61 o
   7   1  17      988.43      996.64     17.79 o
   8   1  17      361.55      348.16     14.77 o
   9   1  17      851.93      917.80     21.41 o
  10   1  17      651.59      648.72     25.50 o
  11   1  17       76.42       98.92     23.34 o
  12   1  17       53.57       40.51     24.44 o
  13   1  17      238.43      259.57     33.08 o
  14   1  17        0.64      -13.50     33.53 o
  15   1  17      143.88      119.48     39.53 o
  16   1  17       15.06      -40.72     40.72 o
  17   1  17       22.71       40.48     42.30 o
   0   2  17     4698.56     4279.32     61.92 o
   1   2  17     4867.08     4559.62     42.42 o
   2   2  17     6564.30     6166.97     47.79 o
   3   2  17     3672.75     3501.18     35.13 o
   4   2  17     5362.19     5085.72     44.18 o
   5   2  17     2859.67     2814.52     29.67 o
   6   2  17     1224.62     1107.75     19.37 o
   7   2  17      915.04      935.64     18.08 o
   8   2  17     2210.42     2151.63     28.04 o
   9   2  17     1530.16     1621.46     27.72 o
  10   2  17     2561.17     2514.96     36.78 o
  11   2  17      139.41      148.17     28.48 o
  12   2  17      196.31      181.22     31.22 o
  13   2  17       57.22       96.92     31.86 o
  14   2  17      208.54      222.68     47.40 o
  15   2  17        3.09       36.04     39.21 o
  16   2  17      103.48       72.80     43.14 o
  17   2  17       12.19      -44.14     44.14 o
   1   3  17      430.34      406.62     12.55 o
   2   3  17      555.04      543.64     21.01 o
   3   3  17      776.46      765.55     18.99 o
   4   3  17      668.69      694.33     18.96 o
   5   3  17       53.50       52.60     13.22 o
   6   3  17        3.46      -13.03     13.03 o
   7   3  17       13.67       21.54     14.65 o
   8   3  17     1332.65     1259.75     24.31 o
   9   3  17      347.25      357.63     18.90 o
  10   3  17        5.78       22.97     18.57 o
  11   3  17      191.61      168.53     24.08 o
  12   3  17       41.84       35.35     30.02 o
  13   3  17       15.80       59.12     33.64 o
  14   3  17      100.98      120.80     35.38 o
  15   3  17        5.77       -2.66     35.80 o
  16   3  17       17.74      -39.23     45.43 o
  17   3  17       29.86       -6.68     44.79 o
   0   4  17    10034.90     9847.76    125.83 o
   1   4  17     2709.85     2546.21     32.89 o
   2   4  17     1141.24     1123.32     21.24 o
   3   4  17     6713.51     6263.32     58.40 o
   4   4  17       40.98       28.55     14.33 o
   5   4  17     5128.92     4972.98     46.80 o
   6   4  17      805.98      903.19     20.37 o
   7   4  17     1498.55     1437.71     28.48 o
   8   4  17     1467.09     1550.79     28.61 o
   9   4  17      177.68      178.71     19.30 o
  10   4  17      536.69      542.56     24.52 o
  11   4  17      619.48      600.68     26.08 o
  12   4  17      263.68      233.31     26.63 o
  13   4  17      201.17      208.14     29.67 o
  14   4  17       73.87        7.90     40.04 o
  15   4  17       40.60       -7.22     52.14 o
  16   4  17       30.45       13.70     49.27 o
   1   5  17     1054.26     1022.98     20.86 o
   2   5  17       32.51       36.45     13.57 o
   3   5  17     2574.74     2570.40     32.75 o
   4   5  17       12.82       29.37     18.28 o
   5   5  17     1938.71     1837.76     28.89 o
   6   5  17      315.63      298.65     17.81 o
   7   5  17      563.05      576.36     21.11 o
   8   5  17      156.61      162.17     25.06 o
   9   5  17      100.24      130.80     25.15 o
  10   5  17      250.64      263.73     24.38 o
  11   5  17      120.86      131.30     24.18 o
  12   5  17       33.19       40.37     27.33 o
  13   5  17       80.86       76.75     30.69 o
  14   5  17        5.22       19.08     36.03 o
  15   5  17       14.89        0.86     45.77 o
  16   5  17       25.18      -49.04     49.04 o
   0   6  17      925.75     1088.54     45.37 o
   1   6  17      527.88      553.43     19.58 o
   2   6  17       95.74       46.12     15.98 o
   3   6  17      164.06      139.21     18.05 o
   4   6  17      770.45      770.13     25.94 o
   5   6  17       70.73       73.17     17.57 o
   6   6  17       17.54        3.80     17.52 o
   7   6  17      109.01      102.19     17.10 o
   8   6  17       75.71       63.28     22.99 o
   9   6  17      278.42      276.40     23.41 o
  10   6  17        0.36        5.14     22.32 o
  11   6  17      174.86      156.65     25.83 o
  12   6  17        4.79       -4.99     28.01 o
  13   6  17        4.29      -34.63     34.63 o
  14   6  17        1.42       17.95     38.29 o
  15   6  17        9.00      -38.79     61.12 o
   1   7  17       41.57       38.10     18.54 o
   2   7  17      557.46      480.62     21.17 o
   3   7  17       40.81       72.68     19.16 o
   4   7  17       47.13       55.16     18.68 o
   5   7  17      161.47      186.99     19.62 o
   6   7  17      128.90      153.21     19.88 o
   7   7  17       28.70       51.91     21.06 o
   8   7  17      104.37       86.77     20.32 o
   9   7  17        6.96       11.38     23.97 o
  10   7  17       84.28       79.53     25.12 o
  11   7  17        2.60       12.22     29.00 o
  12   7  17       13.49      -14.35     34.83 o
  13   7  17        5.91       34.57     36.64 o
  14   7  17        0.42        9.94     40.10 o
   0   8  17       49.69       37.54     26.78 o
   1   8  17      936.82      844.89     23.11 o
   2   8  17       13.06       12.92     17.25 o
   3   8  17      247.38      192.87     22.16 o
   4   8  17      352.87      432.70     21.07 o
   5   8  17      773.16      698.55     24.38 o
   6   8  17      288.23      425.74     27.19 o
   7   8  17      358.76      328.98     24.16 o
   8   8  17        4.23       -6.02     24.76 o
   9   8  17       33.87      -14.66     25.71 o
  10   8  17        3.05       14.21     29.35 o
  11   8  17       26.78       54.16     31.43 o
  12   8  17        1.61      -37.83     37.83 o
  13   8  17       36.11       75.50     38.88 o
  14   8  17       63.51       47.58     71.22 o
   1   9  17       30.37       40.56     20.19 o
   2   9  17        0.12      -12.61     20.86 o
   3   9  17       61.59       11.72     22.56 o
   4   9  17       75.86       56.87     21.63 o
   5   9  17       12.82       11.67     23.60 o
   6   9  17        0.91        4.38     25.86 o
   7   9  17       61.22       81.65     28.73 o
   8   9  17        6.33       -2.74     28.90 o
   9   9  17       13.19      -33.88     33.88 o
  10   9  17        8.29        4.05     34.45 o
  11   9  17        9.94       35.41     36.71 o
  12   9  17        4.43      -41.56     41.56 o
   0  10  17      125.63      121.93     33.36 o
   1  10  17       80.62       29.99     24.43 o
   2  10  17       82.13      108.99     28.05 o
   3  10  17      189.54      177.41     28.62 o
   4  10  17        4.70       23.49     27.91 o
   5  10  17       66.98       42.56     28.84 o
   6  10  17        5.52      -14.63     29.01 o
   7  10  17       59.06       16.10     28.57 o
   8  10  17      156.22      150.71     33.89 o
   9  10  17        6.71        4.64     43.08 o
  10  10  17        1.25      -35.56     38.21 o
  11  10  17        5.30      -21.91     39.26 o
   1  11  17        0.08      -10.44     29.36 o
   2  11  17       38.25       -0.33     27.94 o
   3  11  17       19.16      -20.27     29.78 o
   4  11  17        2.27       -1.51     30.68 o
   5  11  17       53.01       61.85     32.21 o
   6  11  17       58.21       91.36     32.96 o
   7  11  17       25.41       34.77     33.59 o
   8  11  17       29.40      -31.68     38.19 o
   9  11  17        0.44        3.16     39.98 o
   0  12  17       34.47      153.40     48.87 o
   1  12  17        0.21      -22.01     30.87 o
   2  12  17       14.65      -32.79     32.79 o
   3  12  17        1.71       26.75     38.26 o
   4  12  17        1.91        4.49     34.67 o
   5  12  17        3.84      -33.89     33.89 o
   6  12  17       15.96       63.34     35.47 o
   0   0  18    11347.86    10900.24    214.27 o
   1   0  18     8665.79     8424.85    100.32 o
   2   0  18     8811.36     8031.74     90.15 o
   3   0  18     2386.16     2384.86     34.49 o
   4   0  18     6587.28     6155.86     78.45 o
   5   0  18     8850.71     9007.97     96.34 o
   6   0  18     9335.30     8872.18    150.79 o
   7   0  18      768.56      804.79     23.21 o
   8   0  18     3129.80     3026.26     57.13 o
   9   0  18     1551.53     1604.48     48.14 o
  10   0  18      608.67      585.90     34.05 o
  11   0  18      215.99      308.43     40.33 o
  12   0  18     2390.46     2309.27     71.00 o
  13   0  18      218.12      274.91     45.03 o
  14   0  18      433.31      382.89     60.08 o
  15   0  18       58.50       94.06     58.26 o
  16   0  18       54.15       41.11     61.23 o
  17   0  18        0.50       13.16     64.50 o
   1   1  18      205.79      187.75     11.82 o
   2   1  18       17.49       25.96     11.37 o
   3   1  18        2.39       -7.68     11.10 o
   4   1  18       70.13       94.45     12.58 o
   5   1  18       15.30       -2.81      9.49 o
   6   1  18      372.43      350.92     14.08 o
   7   1  18      146.89      153.64     13.23 o
   8   1  18       13.79        3.95     14.30 o
   9   1  18     1132.21     1144.76     24.30 o
  10   1  18      188.27      192.46     24.24 o
  11   1  18        6.68       17.01     23.90 o
  12   1  18      127.93      123.56     32.81 o
  13   1  18       94.04       68.29     33.12 o
  14   1  18       32.65       12.34     34.35 o
  15   1  18        8.48       -1.01     41.63 o
  16   1  18      100.14      109.91     43.92 o
  17   1  18       19.85      -33.26     45.46 o
   0   2  18      938.62      905.77     25.66 o
   1   2  18     1036.99      978.36     26.90 o
   2   2  18      635.42      670.67     18.39 o
   3   2  18     3291.71     3342.71     36.28 o
   4   2  18     1551.28     1549.10     22.62 o
   5   2  18      632.72      649.41     17.16 o
   6   2  18      611.51      633.87     16.98 o
   7   2  18      588.54      591.27     19.46 o
   8   2  18       59.66       50.69     15.40 o
   9   2  18        6.12        0.02     17.96 o
  10   2  18      600.37      638.72     22.16 o
  11   2  18      321.93      287.93     28.72 o
  12   2  18      136.50      165.21     32.62 o
  13   2  18      402.45      419.29     37.73 o
  14   2  18      285.67      327.88     37.07 o
  15   2  18       13.73       15.59     42.78 o
  16   2  18        7.70      -43.15     43.15 o
  17   2  18        0.56       -7.70     45.41 o
   1   3  18      161.00      168.87     13.33 o
   2   3  18       96.50      102.74     12.06 o
   3   3  18     1762.88     1705.28     25.25 o
   4   3  18     1626.27     1559.05     24.20 o
   5   3  18      816.97      834.30     18.22 o
   6   3  18      506.22      494.71     17.88 o
   7   3  18     1510.47     1510.32     26.42 o
   8   3  18       20.88       22.18     17.04 o
   9   3  18       96.17       94.63     18.47 o
  10   3  18       11.99        8.08     19.55 o
  11   3  18       96.46      123.95     25.46 o
  12   3  18      240.26      302.43     34.30 o
  13   3  18       32.19       16.58     46.40 o
  14   3  18      356.19      372.51     55.49 o
  15   3  18      215.78      201.15     39.34 o
  16   3  18        2.48      -18.26     44.67 o
   0   4  18     7584.52     7254.36     97.74 o
   1   4  18      506.52      480.57     18.33 o
   2   4  18     1672.34     1545.15     26.63 o
   3   4  18     2495.76     2266.71     30.99 o
   4   4  18      165.06      165.93     17.45 o
   5   4  18       11.10       11.37     14.70 o
   6   4  18      518.35      534.83     18.76 o
   7   4  18        8.37        6.93     17.87 o
   8   4  18      396.74      396.88     20.02 o
   9   4  18      408.51      368.19     21.43 o
  10   4  18      771.02      784.76     26.07 o
  11   4  18       74.70       66.42     25.20 o
  12   4  18       37.89       82.17     28.67 o
  13   4  18        0.79       50.93     35.68 o
  14   4  18      121.55      122.99     38.66 o
  15   4  18       25.24       23.25     38.92 o
  16   4  18       13.61      -49.61     49.61 o
   1   5  18     3220.20     3240.07     36.36 o
   2   5  18      389.08      393.18     18.18 o
   3   5  18     1021.61     1013.28     22.28 o
   4   5  18      346.92      339.90     20.13 o
   5   5  18      220.96      225.79     18.03 o
   6   5  18       68.62       37.48     20.06 o
   7   5  18      216.36      181.54     19.45 o
   8   5  18       43.00        9.21     19.22 o
   9   5  18        0.24        3.44     21.07 o
  10   5  18       22.93       15.46     22.49 o
  11   5  18       31.81       45.21     24.33 o
  12   5  18        3.79       37.02     34.63 o
  13   5  18        0.18       66.50     55.71 o
  14   5  18        0.06       -7.96     37.20 o
  15   5  18        0.20      -46.41     48.20 o
  16   5  18        8.58      -40.50     51.78 o
   0   6  18      124.93      182.26     30.02 o
   1   6  18     2418.94     2154.16     32.98 o
   2   6  18     1832.88     1975.39     35.88 o
   3   6  18      744.36      582.89     22.01 o
   4   6  18      405.83      527.35     20.67 o
   5   6  18     1106.77     1057.94     30.47 o
   6   6  18       16.00       43.34     18.80 o
   7   6  18       94.16       65.15     18.84 o
   8   6  18      416.30      463.07     27.07 o
   9   6  18      427.90      404.56     24.80 o
  10   6  18      462.64      525.71     26.76 o
  11   6  18      132.11       94.19     25.50 o
  12   6  18      207.44      217.97     29.55 o
  13   6  18       21.96       17.43     35.62 o
  14   6  18       51.34       63.00     48.77 o
  15   6  18       43.89       26.32     51.61 o
   1   7  18      114.23       89.55     19.92 o
   2   7  18      752.49      754.44     23.86 o
   3   7  18       79.52       54.99     19.62 o
   4   7  18        9.52      -18.62     18.62 o
   5   7  18       57.66       41.72     19.44 o
   6   7  18      116.63      133.71     19.95 o
   7   7  18        3.67        0.98     21.67 o
   8   7  18       49.27       62.80     24.79 o
   9   7  18       29.24       -0.40     27.43 o
  10   7  18        2.22       20.13     25.74 o
  11   7  18        7.37       19.70     30.71 o
  12   7  18       70.53      -29.68     49.09 o
  13   7  18      157.36      208.68     39.79 o
  14   7  18       40.77       28.44     43.50 o
   0   8  18      391.70      464.45     30.91 o
   1   8  18      371.18      333.94     24.48 o
   2   8  18       55.61        4.99     21.04 o
   3   8  18      117.84       53.49     20.70 o
   4   8  18      159.31      233.14     21.68 o
   5   8  18        3.29        9.60     21.63 o
   6   8  18       47.49       95.32     23.01 o
   7   8  18      117.25      109.16     25.69 o
   8   8  18       16.30       39.15     23.54 o
   9   8  18       21.21       47.41     26.80 o
  10   8  18       82.10       43.82     31.21 o
  11   8  18       45.87       58.65     35.46 o
  12   8  18       50.50      141.57     38.69 o
  13   8  18       62.75      108.73     48.11 o
   1   9  18        0.15      -20.04     20.04 o
   2   9  18      116.65      124.44     23.64 o
   3   9  18        0.38      -18.21     25.99 o
   4   9  18      100.77       84.51     25.66 o
   5   9  18        6.27      -14.75     25.70 o
   6   9  18       27.11      -20.76     28.60 o
   7   9  18       40.26       18.81     33.55 o
   8   9  18       24.79       34.93     30.29 o
   9   9  18        4.27      -10.09     34.40 o
  10   9  18      102.71      158.40     37.18 o
  11   9  18      112.30      120.95     44.28 o
  12   9  18        1.23       -9.38     42.12 o
   0  10  18       65.46       24.56     35.24 o
   1  10  18       29.89       -8.37     27.87 o
   2  10  18       30.62       56.12     27.94 o
   3  10  18        6.75       18.49     28.26 o
   4  10  18        4.17       -3.75     29.70 o
   5  10  18       10.83       25.11     29.61 o
   6  10  18        6.67       17.39     30.40 o
   7  10  18      104.24        7.66     42.49 o
   8  10  18       32.75       19.83     36.91 o
   9  10  18        1.38       58.26     37.71 o
  10  10  18       19.58       13.81     39.39 o
   1  11  18       18.19       -2.54     31.02 o
   2  11  18        1.03      -13.04     28.87 o
   3  11  18       29.24       44.75     30.91 o
   4  11  18        7.61        5.27     31.73 o
   5  11  18        9.25       21.58     32.68 o
   6  11  18       30.33       65.70     32.86 o
   7  11  18        9.55       46.16     34.19 o
   8  11  18       15.75      -31.19     42.92 o
   0  12  18       15.02       30.76     48.44 o
   1  12  18        0.41        4.40     34.67 o
   2  12  18       22.55       11.94     33.96 o
   3  12  18       31.32       36.12     34.10 o
   4  12  18       55.24       95.42     35.53 o
   5  12  18       92.82      126.40     35.73 o
   1   1  19      883.56      869.64     17.13 o
   2   1  19      345.32      303.57     13.47 o
   3   1  19      409.72      423.63     14.68 o
   4   1  19      280.56      299.28     14.46 o
   5   1  19      216.07      234.05     11.36 o
   6   1  19      146.19      143.44     13.64 o
   7   1  19       44.14       39.63     13.45 o
   8   1  19      437.38      438.90     20.34 o
   9   1  19      191.79      225.61     21.02 o
  10   1  19        2.26       -4.59     24.05 o
  11   1  19      380.27      383.00     28.10 o
  12   1  19      202.64      151.91     28.53 o
  13   1  19      155.61      144.13     34.51 o
  14   1  19      159.16      209.38     37.44 o
  15   1  19       21.13       76.64     41.32 o
  16   1  19       24.14       25.90     44.26 o
  17   1  19       37.07       34.68     48.09 o
   0   2  19     3015.54     2826.20     49.04 o
   1   2  19     5330.92     5148.58     65.35 o
   2   2  19     7056.94     6498.13     57.61 o
   3   2  19     2547.95     2391.40     28.47 o
   4   2  19     3988.95     3709.88     39.97 o
   5   2  19     1546.59     1623.22     26.29 o
   6   2  19     5517.93     5213.46     48.64 o
   7   2  19      338.51      376.87     17.51 o
   8   2  19     2735.64     2625.63     33.61 o
   9   2  19      831.04      853.25     23.65 o
  10   2  19      710.06      791.40     29.88 o
  11   2  19      233.24      308.73     29.21 o
  12   2  19      316.30      363.02     35.04 o
  13   2  19      166.96      165.83     36.38 o
  14   2  19      441.38      406.21     39.42 o
  15   2  19        0.32      -42.48     42.48 o
  16   2  19      150.54      147.92     46.69 o
   1   3  19      140.72      190.26     19.09 o
   2   3  19       12.43       -5.46     12.92 o
   3   3  19      621.30      663.63     17.77 o
   4   3  19        7.19       -0.59     14.35 o
   5   3  19      362.62      341.26     16.03 o
   6   3  19        2.89       -9.17     15.36 o
   7   3  19      219.40      231.06     17.25 o
   8   3  19        2.11       30.76     17.86 o
   9   3  19        2.69       -3.43     17.91 o
  10   3  19        5.95        8.72     20.40 o
  11   3  19       56.34       78.20     30.00 o
  12   3  19      157.33      133.58     33.49 o
  13   3  19       11.05      -11.37     34.15 o
  14   3  19       18.40       19.35     36.98 o
  15   3  19        0.06      -27.05     39.18 o
  16   3  19        0.52      -46.01     46.01 o
   0   4  19     1033.46      960.72     31.13 o
   1   4  19     4004.81     3773.81     43.16 o
   2   4  19      961.17     1007.38     27.98 o
   3   4  19      369.13      363.86     17.84 o
   4   4  19     8381.16     8315.98     71.48 o
   5   4  19       43.73       38.62     15.31 o
   6   4  19     3058.63     2995.48     37.14 o
   7   4  19      170.51      209.23     19.38 o
   8   4  19       26.13       -0.71     18.92 o
   9   4  19      547.48      571.24     22.94 o
  10   4  19      313.61      312.00     23.41 o
  11   4  19      372.67      409.79     27.52 o
  12   4  19      744.87      799.31     40.96 o
  13   4  19        6.67      -34.34     34.34 o
  14   4  19      139.91      133.61     39.14 o
  15   4  19        3.02      -16.18     40.14 o
  16   4  19       61.37      126.20     59.92 o
   1   5  19      313.03      305.01     23.10 o
   2   5  19     1733.81     1606.28     28.32 o
   3   5  19      105.91      102.22     18.34 o
   4   5  19      539.21      576.44     21.94 o
   5   5  19       90.29       61.37     17.77 o
   6   5  19      728.07      771.80     22.21 o
   7   5  19        6.55      -18.15     19.08 o
   8   5  19      286.44      279.16     21.94 o
   9   5  19      246.77      182.65     23.12 o
  10   5  19      114.68       60.63     23.39 o
  11   5  19       48.04       69.68     27.54 o
  12   5  19      112.81      113.73     28.69 o
  13   5  19       10.68       52.72     39.57 o
  14   5  19       30.44      116.13     40.51 o
  15   5  19       88.61       86.21     49.65 o
   0   6  19      119.03       80.72     26.32 o
   1   6  19        2.58       10.20     18.33 o
   2   6  19       22.13        8.23     18.58 o
   3   6  19       19.66        5.53     18.77 o
   4   6  19       67.02       35.78     19.27 o
   5   6  19       90.70       73.77     19.09 o
   6   6  19      261.43      226.98     19.41 o
   7   6  19       67.96       49.53     19.82 o
   8   6  19       69.97       66.36     23.66 o
   9   6  19       67.59       67.71     24.02 o
  10   6  19        3.20       17.69     24.26 o
  11   6  19       16.49       15.13     28.23 o
  12   6  19        3.29      -29.80     29.80 o
  13   6  19        5.93       22.57     39.85 o
  14   6  19       30.19       -6.51     48.75 o
  15   6  19        0.46      -96.01    117.20 o
   1   7  19       91.11       95.19     20.71 o
   2   7  19      235.52      272.99     21.74 o
   3   7  19       49.02       30.70     20.37 o
   4   7  19       36.71       44.42     20.20 o
   5   7  19        0.40        0.45     20.21 o
   6   7  19      100.20       89.50     25.28 o
   7   7  19      266.31      219.74     22.31 o
   8   7  19        8.08      -16.80     25.11 o
   9   7  19        2.91       -3.26     25.56 o
  10   7  19        1.63        4.13     26.62 o
  11   7  19       78.91       31.68     28.48 o
  12   7  19       21.90      -35.35     35.35 o
  13   7  19        3.98      -19.54     46.99 o
  14   7  19       43.79       37.01     56.45 o
   0   8  19      210.78      228.52     36.67 o
   1   8  19       46.88      -23.35     23.35 o
   2   8  19      105.15      157.67     24.13 o
   3   8  19       91.47       63.01     21.27 o
   4   8  19        6.01       17.98     21.49 o
   5   8  19       17.86       19.31     23.08 o
   6   8  19      131.10      194.35     26.74 o
   7   8  19        5.09      -25.18     25.18 o
   8   8  19       91.34      114.42     24.67 o
   9   8  19       14.30       -7.84     28.88 o
  10   8  19        2.19      -22.75     34.08 o
  11   8  19       19.65       20.55     36.24 o
  12   8  19       79.37       56.19     39.20 o
  13   8  19       25.56       80.71     42.63 o
   1   9  19       67.35       60.63     28.49 o
   2   9  19        0.13       27.94     28.62 o
   3   9  19       49.16       12.22     29.74 o
   4   9  19        6.95      -31.78     31.78 o
   5   9  19        0.12       -7.23     28.69 o
   6   9  19        0.87        2.89     29.02 o
   7   9  19       11.46       -7.95     29.35 o
   8   9  19       20.74       33.43     27.75 o
   9   9  19       34.45       53.29     35.76 o
  10   9  19       43.21       43.58     37.59 o
  11   9  19       32.70       53.02     38.39 o
   0  10  19        4.95       32.81     41.26 o
   1  10  19      104.61       66.46     29.31 o
   2  10  19        2.32      -18.09     28.28 o
   3  10  19       13.62      -19.32     29.10 o
   4  10  19      385.97      468.47     39.54 o
   5  10  19       47.33       -2.39     33.43 o
   6  10  19       63.36      112.51     35.08 o
   7  10  19        3.90      -13.94     34.59 o
   8  10  19       58.19       73.03     33.11 o
   9  10  19       27.53       13.14     37.94 o
  10  10  19        5.57       87.71     40.82 o
   1  11  19        0.04       -6.72     34.51 o
   2  11  19       41.11       30.72     30.08 o
   3  11  19       63.11       72.28     32.81 o
   4  11  19       18.02       50.83     33.13 o
   5  11  19        6.65        2.73     33.88 o
   6  11  19        2.28       13.23     36.27 o
   7  11  19        4.58       -7.66     38.69 o
   8  11  19      105.40       72.42     53.40 o
   0  12  19        2.69       25.11     51.49 o
   1  12  19       11.49       24.59     36.02 o
   2  12  19        3.19        1.06     38.16 o
   3  12  19       17.60       -6.63     35.30 o
   4  12  19       29.44       68.88     39.73 o
   0   0  20     7761.67     7261.33    153.70 o
   1   0  20     1826.37     1845.51     39.91 o
   2   0  20     7138.22     6535.42     75.31 o
   3   0  20     3165.17     3088.32     46.97 o
   4   0  20     3047.46     2787.36     47.03 o
   5   0  20     5183.70     5048.68     86.45 o
   6   0  20    10116.33     9511.71     96.34 o
   7   0  20      822.26      916.84     27.34 o
   8   0  20     1826.39     1837.98     67.45 o
   9   0  20      479.77      651.71     54.30 o
  10   0  20     2803.08     2753.50     92.44 o
  11   0  20       51.77      126.13     66.49 o
  12   0  20      276.17      427.67     67.12 o
  13   0  20       44.12       60.78     37.62 o
  14   0  20      338.47      389.40     63.40 o
  15   0  20       93.56      106.41     63.82 o
  16   0  20      226.27      189.26     62.02 o
   1   1  20       52.53       49.55     17.43 o
   2   1  20        0.82      -13.01     13.01 o
   3   1  20      197.77      216.76     15.27 o
   4   1  20     1398.07     1266.82     23.17 o
   5   1  20      119.32       68.75     15.43 o
   6   1  20      185.81      180.63     15.02 o
   7   1  20        7.06        7.30     14.66 o
   8   1  20      283.91      294.71     20.05 o
   9   1  20       85.37       78.78     22.87 o
  10   1  20      152.49      128.64     26.06 o
  11   1  20        2.47        4.34     26.94 o
  12   1  20       52.99       22.99     28.16 o
  13   1  20      129.16      119.63     36.71 o
  14   1  20       76.18       78.08     38.54 o
  15   1  20        6.76      -44.13     44.13 o
  16   1  20        7.93       -5.12     47.28 o
   0   2  20       55.45       71.07     21.21 o
   1   2  20       40.03       75.27     15.25 o
   2   2  20     2067.33     2081.82     27.18 o
   3   2  20      770.48      817.91     19.21 o
   4   2  20     1150.92     1140.01     23.52 o
   5   2  20      353.95      409.42     17.30 o
   6   2  20      713.42      702.63     18.28 o
   7   2  20      809.33      834.27     24.22 o
   8   2  20     1759.37     1716.08     30.32 o
   9   2  20        6.98      -16.26     22.20 o
  10   2  20       76.66       96.50     25.46 o
  11   2  20       41.77       -1.40     28.29 o
  12   2  20      243.34      268.49     35.87 o
  13   2  20        1.31      -30.43     36.18 o
  14   2  20       38.11       74.86     38.26 o
  15   2  20       46.94       60.92     43.39 o
  16   2  20       51.88       -0.02     55.80 o
   1   3  20      360.40      373.02     24.18 o
   2   3  20     1063.49     1032.55     18.87 o
   3   3  20       16.25       -6.34     14.86 o
   4   3  20       54.99       23.96     15.86 o
   5   3  20       20.69       11.56     15.38 o
   6   3  20      178.85      212.35     17.08 o
   7   3  20       52.05       19.15     17.91 o
   8   3  20      414.95      407.25     21.02 o
   9   3  20      313.19      322.97     20.72 o
  10   3  20      176.98      191.40     28.08 o
  11   3  20      617.04      597.81     38.00 o
  12   3  20      549.09      586.33     38.20 o
  13   3  20       27.56       10.40     36.40 o
  14   3  20        9.80      -38.68     38.68 o
  15   3  20        1.29        1.61     40.76 o
  16   3  20       91.97       91.15     56.11 o
   0   4  20      718.40      718.28     30.84 o
   1   4  20     1680.90     1538.96     29.10 o
   2   4  20     2971.24     2740.05     35.49 o
   3   4  20       19.40       16.82     17.26 o
   4   4  20      861.49      864.85     21.74 o
   5   4  20       32.60       40.47     16.31 o
   6   4  20      739.81      704.27     22.59 o
   7   4  20     2008.39     1886.50     33.60 o
   8   4  20      155.74      166.22     20.18 o
   9   4  20        9.08       18.51     20.24 o
  10   4  20      142.03      117.32     23.44 o
  11   4  20       45.45       57.84     34.17 o
  12   4  20       97.59      181.79     39.33 o
  13   4  20       21.73       -4.79     36.71 o
  14   4  20        9.41       17.84     39.17 o
  15   4  20        2.36      -14.78     40.87 o
   1   5  20      431.44      465.82     23.64 o
   2   5  20        9.79       -4.68     17.11 o
   3   5  20     1050.23     1061.90     25.58 o
   4   5  20      532.76      542.81     22.21 o
   5   5  20      375.06      367.68     19.96 o
   6   5  20       15.36       20.51     18.82 o
   7   5  20       18.96       25.57     21.01 o
   8   5  20       30.24       -7.05     20.84 o
   9   5  20      251.62      237.85     24.05 o
  10   5  20        0.17       -3.31     23.91 o
  11   5  20        5.80      -15.50     28.89 o
  12   5  20       10.96       15.55     38.63 o
  13   5  20        2.10       11.59     38.93 o
  14   5  20       46.17       86.41     41.04 o
  15   5  20       31.63       46.87     52.62 o
   0   6  20      710.13      739.27     33.14 o
   1   6  20      189.77      133.28     23.16 o
   2   6  20      504.36      587.30     23.06 o
   3   6  20       18.71       -7.21     19.95 o
   4   6  20     1738.27     1881.56     32.65 o
   5   6  20       87.30       89.32     19.99 o
   6   6  20      914.07      969.68     25.63 o
   7   6  20       22.75        7.96     23.00 o
   8   6  20      583.87      688.46     28.94 o
   9   6  20       70.82       -4.99     24.49 o
  10   6  20      324.36      407.78     27.59 o
  11   6  20       16.52      -14.01     27.93 o
  12   6  20       60.14       87.71     31.40 o
  13   6  20       36.12        9.38     48.94 o
  14   6  20       63.74       50.20     50.10 o
   1   7  20      140.01      141.88     21.80 o
   2   7  20        9.87      -20.69     20.69 o
   3   7  20        0.19        3.67     21.12 o
   4   7  20       20.29       36.12     20.99 o
   5   7  20       37.45       23.99     21.41 o
   6   7  20        1.71      -16.51     23.03 o
   7   7  20        3.51       14.92     23.63 o
   8   7  20      780.53      817.49     31.14 o
   9   7  20      136.88      103.49     27.71 o
  10   7  20        5.48       -7.07     27.15 o
  11   7  20       49.56       40.52     30.91 o
  12   7  20       24.31       19.82     37.99 o
  13   7  20        8.64      -19.45     46.51 o
   0   8  20      170.95      211.88     36.33 o
   1   8  20       55.87       26.69     24.34 o
   2   8  20       16.27       15.60     24.70 o
   3   8  20       52.65       -6.96     22.92 o
   4   8  20       64.45       55.83     23.80 o
   5   8  20       11.57        5.09     25.37 o
   6   8  20      256.78      347.77     35.25 o
   7   8  20        9.07       23.50     28.92 o
   8   8  20      220.86      298.87     28.22 o
   9   8  20       77.88       97.69     30.43 o
  10   8  20        4.53       -6.69     35.70 o
  11   8  20        2.99       -2.89     36.51 o
  12   8  20      101.61       44.73     40.86 o
   1   9  20       19.42      -22.32     29.16 o
   2   9  20        0.06      -29.51     30.26 o
   3   9  20       31.46        9.99     35.92 o
   4   9  20       20.88       -5.04     38.91 o
   5   9  20        1.53       -3.51     32.35 o
   6   9  20      102.09       80.88     29.92 o
   7   9  20       31.07       20.68     30.76 o
   8   9  20        1.78       -1.90     32.67 o
   9   9  20        4.31      -35.14     36.38 o
  10   9  20       29.24       70.73     37.00 o
  11   9  20       32.54       28.89     39.40 o
   0  10  20       33.95       30.62     43.54 o
   1  10  20      291.55      337.75     35.63 o
   2  10  20       24.99      102.13     33.44 o
   3  10  20       88.94      120.13     33.55 o
   4  10  20        4.36      -33.66     33.66 o
   5  10  20        7.91      -27.85     34.50 o
   6  10  20        1.08       53.61     35.59 o
   7  10  20      109.17      104.60     36.61 o
   8  10  20       44.51       67.43     42.25 o
   9  10  20        9.01       45.66     40.33 o
   1  11  20       25.68      -14.71     36.36 o
   2  11  20        1.44      -32.25     32.25 o
   3  11  20       36.14       19.81     35.57 o
   4  11  20       16.02       27.44     36.56 o
   5  11  20        6.65      -26.57     36.68 o
   6  11  20        0.09      -32.70     38.30 o
   7  11  20      135.51      141.73     42.49 o
   0  12  20       26.47      -23.40     56.35 o
   1  12  20       17.51       15.51     36.71 o
   2  12  20        0.46      -30.67     44.21 o
   1   1  21      114.74       91.84     17.34 o
   2   1  21       49.34       43.61     14.21 o
   3   1  21      797.99      725.02     18.03 o
   4   1  21      405.34      423.69     17.47 o
   5   1  21      303.11      308.56     17.18 o
   6   1  21      394.67      424.89     18.98 o
   7   1  21       54.59       93.42     18.11 o
   8   1  21      548.19      544.13     22.47 o
   9   1  21        8.25        7.16     25.46 o
  10   1  21       86.47       68.35     26.93 o
  11   1  21      152.03      148.28     28.93 o
  12   1  21      193.03      140.07     38.28 o
  13   1  21      188.98      194.67     52.29 o
  14   1  21       59.66       89.80     39.15 o
  15   1  21       43.10       20.97     46.10 o
  16   1  21      116.96      119.91     49.10 o
   0   2  21      965.76      927.02     36.95 o
   1   2  21      299.85      315.77     18.37 o
   2   2  21     7472.81     6709.57     63.05 o
   3   2  21     1248.09     1142.00     22.63 o
   4   2  21     1536.76     1547.78     25.98 o
   5   2  21     1155.17     1137.28     30.98 o
   6   2  21     1724.00     1642.50     39.69 o
   7   2  21      471.67      486.84     20.53 o
   8   2  21      937.99      954.15     25.59 o
   9   2  21       29.06       73.66     23.75 o
  10   2  21     1800.36     1787.34     44.76 o
  11   2  21       44.58       38.63     30.59 o
  12   2  21      211.56      260.66     36.45 o
  13   2  21        4.53      -21.17     36.79 o
  14   2  21      214.31      333.78     42.12 o
  15   2  21        7.23       52.69     46.72 o
  16   2  21       53.87      121.27     72.38 o
   1   3  21      695.32      641.83     18.72 o
   2   3  21      533.94      483.69     15.65 o
   3   3  21       29.50       14.31     15.75 o
   4   3  21      129.14      167.01     17.06 o
   5   3  21       35.24       50.03     17.23 o
   6   3  21        0.91       -0.83     17.02 o
   7   3  21      277.78      320.06     20.23 o
   8   3  21      428.23      423.36     21.80 o
   9   3  21        4.94      -20.18     20.18 o
  10   3  21        2.07      -10.51     27.71 o
  11   3  21       28.22       22.33     33.86 o
  12   3  21        7.91       23.34     34.67 o
  13   3  21        0.06       32.74     38.50 o
  14   3  21       28.32       13.64     39.91 o
  15   3  21        5.02       -5.39     41.61 o
   0   4  21    14423.66    14002.57    176.75 o
   1   4  21       28.82       35.29     18.34 o
   2   4  21     1757.63     1803.59     32.60 o
   3   4  21       24.95       45.36     16.14 o
   4   4  21       57.54       61.83     17.62 o
   5   4  21       18.99       -6.15     17.58 o
   6   4  21     1733.87     1661.38     31.22 o
   7   4  21      831.53      864.32     25.00 o
   8   4  21     2798.06     2800.68     53.21 o
   9   4  21        3.53       -2.39     21.24 o
  10   4  21      715.15      777.01     36.35 o
  11   4  21       38.73       56.13     32.00 o
  12   4  21      337.69      414.16     40.04 o
  13   4  21        1.35      -29.86     39.47 o
  14   4  21       72.20       43.39     41.04 o
  15   4  21       38.55      -28.02     43.86 o
   1   5  21      244.79      218.30     20.55 o
   2   5  21      947.57      954.35     28.58 o
   3   5  21       37.50       16.74     20.05 o
   4   5  21     1274.30     1302.62     31.02 o
   5   5  21       13.59       26.27     19.11 o
   6   5  21       57.63       66.91     21.02 o
   7   5  21      206.57      137.54     22.18 o
   8   5  21       42.60       32.63     21.66 o
   9   5  21      195.80      216.45     25.30 o
  10   5  21      228.11      188.92     27.82 o
  11   5  21       10.71        6.49     34.12 o
  12   5  21      281.59      256.71     38.70 o
  13   5  21       44.74       41.27     40.63 o
  14   5  21       98.48      107.97     43.45 o
   0   6  21       10.60       -0.48     28.33 o
   1   6  21      139.08      120.56     21.51 o
   2   6  21       18.36       -5.87     20.74 o
   3   6  21        7.90       30.71     21.20 o
   4   6  21      193.69      192.58     22.52 o
   5   6  21      509.55      506.54     23.32 o
   6   6  21        7.82       -3.76     20.74 o
   7   6  21       71.51       69.17     22.72 o
   8   6  21      223.61      218.29     26.32 o
   9   6  21       43.55      -20.95     25.77 o
  10   6  21        7.53       -0.27     28.25 o
  11   6  21        1.19       -4.12     29.44 o
  12   6  21       33.28      108.42     40.31 o
  13   6  21       78.80      103.00     52.60 o
  14   6  21        0.40      -16.49     50.63 o
   1   7  21       32.39      -20.87     23.51 o
   2   7  21      259.89      222.46     23.74 o
   3   7  21       31.79       16.80     25.77 o
   4   7  21        1.08      -15.96     23.64 o
   5   7  21      123.45       84.20     24.09 o
   6   7  21        1.54        0.48     25.52 o
   7   7  21        8.68        1.76     23.92 o
   8   7  21        2.37       47.49     26.77 o
   9   7  21       25.90       22.79     26.89 o
  10   7  21       73.08       84.22     28.25 o
  11   7  21        0.56       13.53     31.43 o
  12   7  21       48.90       71.32     45.43 o
  13   7  21       38.13       49.77     53.62 o
   0   8  21      421.79      447.53     43.09 o
   1   8  21       22.88       22.66     28.32 o
   2   8  21      443.44      525.09     41.16 o
   3   8  21        1.56      -21.62     26.94 o
   4   8  21      263.43      329.48     27.31 o
   5   8  21        5.60      -15.45     30.52 o
   6   8  21       52.11       76.58     28.89 o
   7   8  21       30.44       32.31     27.80 o
   8   8  21      398.28      461.71     33.24 o
   9   8  21        0.86       26.97     31.67 o
  10   8  21       11.50       14.58     32.13 o
  11   8  21        0.55       10.23     37.93 o
  12   8  21       84.05      132.10     43.19 o
   1   9  21        3.08      -30.45     30.45 o
   2   9  21       53.48       55.76     32.08 o
   3   9  21        7.37       21.04     31.96 o
   4   9  21        0.51      -15.17     31.19 o
   5   9  21        0.88      -31.83     31.83 o
   6   9  21       85.10      104.68     31.29 o
   7   9  21        1.13        1.14     32.20 o
   8   9  21        8.51       25.71     31.80 o
   9   9  21       17.43       22.27     37.69 o
  10   9  21        1.57      -38.92     38.92 o
   0  10  21      310.31      368.43     47.73 o
   1  10  21       11.46       29.09     34.65 o
   2  10  21       51.90      168.33     41.98 o
   3  10  21       37.28        2.81     35.38 o
   4  10  21        3.82       -0.79     35.20 o
   5  10  21      101.77       92.53     36.80 o
   6  10  21        2.20       21.81     37.05 o
   7  10  21       25.70      -27.34     37.11 o
   8  10  21       54.64       83.72     33.69 o
   1  11  21       11.63       38.42     37.29 o
   2  11  21        5.55      -15.39     34.23 o
   3  11  21        1.80      -13.93     38.51 o
   4  11  21       75.40       62.18     38.73 o
   5  11  21       14.83       33.63     38.45 o
   6  11  21        4.04       64.66     50.02 o
   0   0  22     7837.36     7345.24    158.61 o
   1   0  22       43.42       91.15     31.91 o
   2   0  22     4854.98     4413.79     67.83 o
   3   0  22     1602.57     1552.05     37.91 o
   4   0  22     2223.56     2144.66     42.55 o
   5   0  22       17.04       50.76     22.35 o
   6   0  22     3163.09     3060.57     76.26 o
   7   0  22      238.52      346.47     27.38 o
   8   0  22     1202.45     1228.95     45.91 o
   9   0  22       43.37       52.10     33.63 o
  10   0  22     1773.61     1721.31     55.79 o
  11   0  22        1.33        3.87     40.08 o
  12   0  22      667.62      757.36     46.66 o
  13   0  22        0.13       47.69     41.71 o
  14   0  22      239.69      220.39     62.39 o
  15   0  22        3.21      -16.65     67.31 o
   1   1  22        2.06      -15.01     17.82 o
   2   1  22      380.71      333.97     17.70 o
   3   1  22      368.84      414.62     20.14 o
   4   1  22      416.56      399.36     17.95 o
   5   1  22      320.43      280.13     18.69 o
   6   1  22      366.79      356.31     17.87 o
   7   1  22     1065.90     1041.97     28.96 o
   8   1  22      167.18      169.86     24.21 o
   9   1  22       42.20       91.93     32.57 o
  10   1  22      226.06      226.08     29.31 o
  11   1  22      101.35      106.25     29.25 o
  12   1  22       54.38       36.42     32.26 o
  13   1  22        1.03       -6.32     40.39 o
  14   1  22       25.01       34.80     47.15 o
  15   1  22       28.21       26.62     47.17 o
   0   2  22     2084.94     2005.53     47.08 o
   1   2  22       25.37       62.03     15.64 o
   2   2  22     2555.17     2452.69     33.73 o
   3   2  22       45.99       38.42     15.55 o
   4   2  22      645.87      633.38     25.04 o
   5   2  22      189.52      188.66     18.89 o
   6   2  22      182.62      208.25     18.73 o
   7   2  22        1.30      -15.45     19.69 o
   8   2  22     1495.20     1507.54     34.61 o
   9   2  22       49.38       87.66     30.50 o
  10   2  22      773.46      715.10     34.71 o
  11   2  22      105.10       96.97     32.08 o
  12   2  22       55.88       -5.48     35.51 o
  13   2  22        4.39       -7.89     38.40 o
  14   2  22       80.04      110.28     40.72 o
  15   2  22        2.35       -8.11     45.54 o
   1   3  22       74.86       70.34     16.40 o
   2   3  22        5.13        5.63     14.94 o
   3   3  22      879.56      792.91     26.22 o
   4   3  22        2.51        4.52     17.37 o
   5   3  22      168.40      201.29     18.43 o
   6   3  22      576.58      560.97     23.63 o
   7   3  22      151.05      157.83     20.22 o
   8   3  22      977.88      959.18     25.91 o
   9   3  22       96.86      124.92     26.79 o
  10   3  22      337.45      411.79     48.70 o
  11   3  22       29.06       14.33     36.28 o
  12   3  22       97.81       56.19     37.81 o
  13   3  22      122.06      158.73     39.62 o
  14   3  22       28.38       21.61     40.94 o
  15   3  22      190.47      145.50     45.17 o
   0   4  22      377.84      369.80     28.97 o
   1   4  22        0.32        9.27     18.58 o
   2   4  22      276.03      288.41     19.39 o
   3   4  22      485.03      477.04     21.31 o
   4   4  22       75.51       99.90     19.13 o
   5   4  22        0.88       -0.98     20.08 o
   6   4  22     1146.10     1067.49     26.45 o
   7   4  22      485.55      509.81     24.04 o
   8   4  22       68.39       70.54     21.92 o
   9   4  22        0.02      -15.26     22.14 o
  10   4  22       14.25       79.44     30.35 o
  11   4  22      313.35      292.80     44.60 o
  12   4  22       54.44      111.59     40.05 o
  13   4  22       46.20       22.49     41.91 o
  14   4  22       75.59       17.69     42.39 o
   1   5  22       49.02       60.67     19.75 o
   2   5  22        0.18      -20.64     20.64 o
   3   5  22      785.88      698.16     24.94 o
   4   5  22      131.60      134.88     21.79 o
   5   5  22     1432.54     1306.11     28.60 o
   6   5  22        2.70       18.70     21.77 o
   7   5  22       22.96      -10.03     22.30 o
   8   5  22      250.71      262.83     23.66 o
   9   5  22       76.62       74.02     24.76 o
  10   5  22        0.21       38.83     28.17 o
  11   5  22        7.37       30.10     35.42 o
  12   5  22       75.07       26.25     39.76 o
  13   5  22       65.44       -0.14     41.60 o
  14   5  22       10.00       15.18     44.71 o
   0   6  22     1243.98     1327.07     47.35 o
   1   6  22        0.85      -21.42     21.42 o
   2   6  22     1463.27     1565.62     33.13 o
   3   6  22        2.29      -14.16     21.44 o
   4   6  22     2026.92     2124.46     39.19 o
   5   6  22       34.55       56.87     21.90 o
   6   6  22     1051.86     1124.80     28.08 o
   7   6  22      137.38      112.84     24.51 o
   8   6  22      504.60      560.04     30.02 o
   9   6  22      177.61      172.38     27.38 o
  10   6  22      346.15      412.85     31.33 o
  11   6  22        4.11      -27.38     30.16 o
  12   6  22      170.74      228.90     42.03 o
  13   6  22       24.18       28.39     53.61 o
   1   7  22       21.95      -24.47     24.47 o
   2   7  22        0.34      -22.78     22.78 o
   3   7  22        0.49      -20.51     24.13 o
   4   7  22       69.27      104.59     24.32 o
   5   7  22      137.51      140.19     25.24 o
   6   7  22       49.97       72.19     24.18 o
   7   7  22        0.21      -18.76     24.86 o
   8   7  22       22.93       33.40     28.67 o
   9   7  22        5.18       11.05     28.01 o
  10   7  22       82.03       53.92     31.65 o
  11   7  22        6.01       22.12     38.13 o
  12   7  22       87.24       95.53     47.47 o
   0   8  22       39.32       23.84     38.63 o
   1   8  22        0.43        6.76     30.36 o
   2   8  22       69.89      120.60     31.73 o
   3   8  22        3.38      -19.96     28.43 o
   4   8  22      361.20      423.75     29.61 o
   5   8  22      132.53      149.02     30.26 o
   6   8  22       46.17       13.37     32.49 o
   7   8  22        9.92      -28.58     28.58 o
   8   8  22       34.03       -0.76     30.79 o
   9   8  22       74.98       17.81     31.78 o
  10   8  22       32.27       32.34     33.13 o
  11   8  22        0.06       57.19     38.86 o
   1   9  22       44.91       53.64     32.84 o
   2   9  22       79.40       92.49     32.18 o
   3   9  22       19.77       32.06     34.17 o
   4   9  22        0.36      -34.14     34.14 o
   5   9  22       52.85       -2.38     34.13 o
   6   9  22      124.85      179.08     35.54 o
   7   9  22        5.12       39.71     30.39 o
   8   9  22       51.17       82.13     31.80 o
   9   9  22        0.32      -34.12     34.12 o
   0  10  22       13.16      -41.88     49.91 o
   1  10  22       34.33       13.33     36.67 o
   2  10  22       53.73      106.93     35.96 o
   3  10  22       86.64      157.31     36.68 o
   4  10  22      143.50      176.83     37.18 o
   5  10  22       10.16       -5.68     37.48 o
   6  10  22       16.74       19.82     37.62 o
   7  10  22        2.86      -35.58     38.11 o
   1  11  22       22.11       25.46     39.39 o
   2  11  22       20.73       11.30     35.98 o
   3  11  22        0.01        3.14     37.78 o
   4  11  22        3.58      -37.71     37.71 o
   1   1  23      341.51      290.30     25.25 o
   2   1  23      341.60      325.86     18.12 o
   3   1  23      137.85      151.55     17.21 o
   4   1  23        2.98      -12.20     16.98 o
   5   1  23       21.49       39.84     18.88 o
   6   1  23     1035.85      965.05     24.66 o
   7   1  23      606.02      590.76     27.01 o
   8   1  23      565.56      536.40     27.40 o
   9   1  23       88.57       76.61     30.53 o
  10   1  23      245.88      299.37     35.78 o
  11   1  23       80.00      104.54     34.48 o
  12   1  23      140.67      155.25     35.91 o
  13   1  23       10.78       55.27     50.43 o
  14   1  23       62.42      121.72     47.60 o
  15   1  23       63.66       38.35     49.44 o
   0   2  23     3059.81     3029.68     56.51 o
   1   2  23       16.30       25.67     16.63 o
   2   2  23     1688.92     1632.55     32.84 o
   3   2  23      457.14      400.76     19.50 o
   4   2  23     3678.65     3463.46     52.05 o
   5   2  23       16.51        7.80     21.10 o
   6   2  23      936.92      928.68     26.28 o
   7   2  23       30.32       35.95     23.83 o
   8   2  23      910.56     1021.94     31.66 o
   9   2  23       62.75       -0.37     27.20 o
  10   2  23      394.07      448.83     33.10 o
  11   2  23        6.00      -15.01     32.85 o
  12   2  23      429.94      475.39     40.74 o
  13   2  23        7.50        5.10     41.32 o
  14   2  23      177.51      180.93     42.86 o
  15   2  23       21.32       -3.99     48.53 o
   1   3  23      578.30      493.20     20.61 o
   2   3  23       14.76      -15.87     18.99 o
   3   3  23      619.97      625.98     24.80 o
   4   3  23      191.20      186.37     27.32 o
   5   3  23       19.96      -10.00     19.88 o
   6   3  23       76.98       23.14     20.25 o
   7   3  23      134.96      127.48     21.26 o
   8   3  23       63.34       40.65     24.13 o
   9   3  23        4.32       13.24     25.85 o
  10   3  23       10.46      -26.86     34.61 o
  11   3  23      462.03      493.73     40.62 o
  12   3  23      171.16      203.25     40.83 o
  13   3  23       75.50      169.53     43.16 o
  14   3  23       35.64       31.48     43.40 o
   0   4  23     1333.89     1341.53     43.86 o
   1   4  23      315.97      346.51     23.23 o
   2   4  23     2765.87     2715.22     38.07 o
   3   4  23      581.79      519.91     23.33 o
   4   4  23     2948.95     2994.88     42.49 o
   5   4  23       61.63       48.58     21.58 o
   6   4  23     2452.37     2423.74     38.89 o
   7   4  23       66.84       31.32     22.04 o
   8   4  23      306.17      322.36     23.90 o
   9   4  23        9.05       13.20     27.11 o
  10   4  23      681.77      739.64     35.06 o
  11   4  23       38.11       95.32     51.45 o
  12   4  23      445.50      466.57     43.81 o
  13   4  23       43.64       58.56     43.41 o
  14   4  23      250.69      251.77     48.04 o
   1   5  23       28.30       21.00     21.21 o
   2   5  23      174.00      131.72     25.27 o
   3   5  23       78.02       65.08     23.67 o
   4   5  23        1.90      -22.16     22.16 o
   5   5  23       95.61      109.56     21.63 o
   6   5  23       38.52       15.41     22.48 o
   7   5  23      151.08       89.12     25.17 o
   8   5  23      283.95      309.11     25.29 o
   9   5  23       20.21       85.09     27.84 o
  10   5  23      599.76      669.47     35.59 o
  11   5  23       60.51       57.42     40.66 o
  12   5  23       33.00       70.98     40.53 o
  13   5  23       12.89       42.23     42.64 o
   0   6  23        0.48       -0.97     42.63 o
   1   6  23      120.59      118.74     23.06 o
   2   6  23       62.98       70.01     22.72 o
   3   6  23        0.08       16.41     22.98 o
   4   6  23       70.27      154.26     26.05 o
   5   6  23        2.67       -1.29     22.62 o
   6   6  23        7.55       27.11     22.78 o
   7   6  23       78.81       64.15     26.85 o
   8   6  23        0.38      -26.54     26.54 o
   9   6  23      335.55      319.41     29.67 o
  10   6  23       13.59        8.74     30.07 o
  11   6  23        6.66       -1.61     35.49 o
  12   6  23       76.47       91.93     49.62 o
   1   7  23       29.46       82.93     28.29 o
   2   7  23        8.27      -10.70     28.10 o
   3   7  23        0.40      -19.33     25.90 o
   4   7  23       14.17        2.26     24.55 o
   5   7  23        0.21      -24.87     24.87 o
   6   7  23      102.92      111.67     25.87 o
   7   7  23       12.04        2.83     29.09 o
   8   7  23        8.17      -12.95     30.08 o
   9   7  23      152.97      119.98     31.82 o
  10   7  23        4.38      -31.91     33.06 o
  11   7  23        9.94       13.18     36.38 o
  12   7  23       39.32       87.01    125.26 o
   0   8  23      438.18      416.84     45.72 o
   1   8  23        7.87       23.48     31.25 o
   2   8  23      568.45      567.67     34.61 o
   3   8  23        0.01       52.59     29.56 o
   4   8  23      252.05      252.07     35.17 o
   5   8  23        7.84       60.62     30.87 o
   6   8  23      123.15      121.34     33.17 o
   7   8  23        1.26      -23.33     29.55 o
   8   8  23       61.21       75.29     33.28 o
   9   8  23        5.72        1.63     33.42 o
  10   8  23      288.44      398.16     36.31 o
   1   9  23        2.93      -16.53     31.31 o
   2   9  23       52.34       23.94     34.40 o
   3   9  23        1.25       26.06     40.76 o
   4   9  23        5.59        7.76     34.98 o
   5   9  23       15.73       76.01     35.96 o
   6   9  23        0.25      -35.78     35.78 o
   7   9  23        6.91      -25.00     33.34 o
   8   9  23        0.44       31.90     35.29 o
   9   9  23        6.82       -9.49     38.28 o
   0  10  23       42.11       36.25     47.82 o
   1  10  23       18.05      -21.90     35.92 o
   2  10  23        9.51       32.62     36.06 o
   3  10  23       34.38       89.58     36.49 o
   4  10  23      113.26      172.81     47.40 o
   5  10  23        8.34       51.65     37.65 o
   6  10  23        1.99       27.98     38.08 o
   1  11  23        0.81       -1.42     38.95 o
   2  11  23        1.13      -12.21     46.24 o
   0   0  24     8190.32     7818.52    171.69 o
   1   0  24       17.20       30.76     30.92 o
   2   0  24     3459.75     3377.12     64.41 o
   3   0  24     1053.28      852.58     32.99 o
   4   0  24     4535.47     4448.84     85.63 o
   5   0  24     1606.43     1290.80     35.93 o
   6   0  24      668.23      724.24     35.90 o
   7   0  24      144.61       90.64     30.70 o
   8   0  24     2157.09     2041.01     60.85 o
   9   0  24       81.46      107.47     39.50 o
  10   0  24      736.79      810.17     47.91 o
  11   0  24      110.35       29.41     43.21 o
  12   0  24      864.61      908.80     52.04 o
  13   0  24       13.01       48.48     64.64 o
  14   0  24       73.98       -7.73     66.67 o
   1   1  24       46.19       61.38     19.53 o
   2   1  24      473.83      413.04     19.95 o
   3   1  24      209.30      187.15     18.55 o
   4   1  24        1.48      -17.83     17.83 o
   5   1  24       44.70       46.85     20.78 o
   6   1  24       28.51       17.89     20.33 o
   7   1  24      118.25      100.14     23.52 o
   8   1  24       44.94       23.78     25.71 o
   9   1  24       12.45       23.62     30.86 o
  10   1  24      148.16      173.65     47.51 o
  11   1  24       28.40       44.12     34.39 o
  12   1  24       80.82      139.11     33.87 o
  13   1  24       52.81       64.71     39.04 o
  14   1  24       11.35        2.85     48.08 o
   0   2  24     2189.30     2036.96     91.78 o
   1   2  24       74.40       64.25     18.54 o
   2   2  24     1360.40     1399.08     26.75 o
   3   2  24      297.66      294.58     18.88 o
   4   2  24      689.36      777.06     26.20 o
   5   2  24      128.58       70.38     23.63 o
   6   2  24      903.10      883.17     26.45 o
   7   2  24       45.68        8.96     25.12 o
   8   2  24       77.13       67.80     26.58 o
   9   2  24        3.65       -7.61     28.20 o
  10   2  24      433.74      446.23     36.27 o
  11   2  24        3.03        0.23     34.98 o
  12   2  24      356.02      415.91     43.57 o
  13   2  24       18.27       22.24     42.17 o
  14   2  24      217.71      208.32     45.46 o
   1   3  24       42.45       35.29     21.42 o
   2   3  24      137.41      105.29     20.82 o
   3   3  24        2.06      -10.03     21.67 o
   4   3  24      391.60      373.47     25.75 o
   5   3  24      117.83      115.96     25.24 o
   6   3  24      224.11      207.22     23.67 o
   7   3  24       44.04       29.92     22.63 o
   8   3  24       22.36       25.69     26.39 o
   9   3  24       84.09       91.00     27.87 o
  10   3  24      147.02       89.99     34.97 o
  11   3  24      333.40      371.76     41.13 o
  12   3  24      244.86      234.16     43.45 o
  13   3  24       17.03       57.01     43.74 o
  14   3  24      218.15      234.56     46.89 o
   0   4  24      640.03      533.65     37.05 o
   1   4  24      204.85      220.69     24.64 o
   2   4  24      224.78      220.70     21.23 o
   3   4  24       98.54       87.02     22.76 o
   4   4  24     1141.89     1071.82     29.70 o
   5   4  24       55.51       43.07     22.16 o
   6   4  24        6.59       25.22     22.40 o
   7   4  24        0.70       16.84     22.73 o
   8   4  24      170.35      234.38     26.56 o
   9   4  24       46.58       43.23     28.88 o
  10   4  24      130.14      140.32     36.03 o
  11   4  24       51.01        1.71     37.99 o
  12   4  24        4.27      -41.65     41.65 o
  13   4  24       24.31       15.95     43.13 o
   1   5  24      228.38      217.03     22.84 o
   2   5  24        4.84       10.32     23.64 o
   3   5  24      191.32      221.04     24.07 o
   4   5  24       73.11       97.24     23.54 o
   5   5  24       41.12       81.46     23.62 o
   6   5  24       30.89       48.60     23.67 o
   7   5  24       70.31       58.88     24.42 o
   8   5  24      149.79      128.50     25.60 o
   9   5  24      184.00      180.88     32.37 o
  10   5  24       84.37       99.51     34.22 o
  11   5  24      107.52      154.51     41.39 o
  12   5  24      114.29       76.00     48.58 o
  13   5  24       15.57       -0.44     45.70 o
   0   6  24      458.88      483.35     45.13 o
   1   6  24        0.55       -5.19     25.61 o
   2   6  24     1813.02     1722.14     35.32 o
   3   6  24        9.59       56.70     27.24 o
   4   6  24      998.71     1037.37     31.20 o
   5   6  24       32.80       59.05     23.63 o
   6   6  24      949.52     1006.68     30.42 o
   7   6  24       65.45      101.62     27.31 o
   8   6  24      150.21      193.56     28.32 o
   9   6  24        8.46       43.07     30.93 o
  10   6  24      318.88      371.65     37.19 o
  11   6  24       25.97       76.51     36.80 o
  12   6  24      206.06      268.86     45.93 o
   1   7  24        7.71       57.05     30.87 o
   2   7  24       11.25      -24.71     34.28 o
   3   7  24        1.82      -30.96     30.96 o
   4   7  24       20.39       42.53     27.94 o
   5   7  24        0.96       12.12     25.15 o
   6   7  24      328.23      365.49     29.55 o
   7   7  24        5.03      -20.57     31.61 o
   8   7  24       60.37       26.06     36.13 o
   9   7  24        0.19      -17.00     32.23 o
  10   7  24       19.00       29.85     33.50 o
  11   7  24        0.00       49.42     38.71 o
   0   8  24      268.68      379.33     47.24 o
   1   8  24        8.48      -14.31     36.94 o
   2   8  24        8.39       -7.43     32.96 o
   3   8  24        0.10      -30.43     30.43 o
   4   8  24       71.69       47.29     33.63 o
   5   8  24       22.40       49.89     35.33 o
   6   8  24       55.83       53.54     31.50 o
   7   8  24       53.34       59.00     34.94 o
   8   8  24       51.72       88.62     34.11 o
   9   8  24       32.31       -2.18     40.67 o
  10   8  24       37.70       37.50    124.33 o
   1   9  24       52.71       55.52     32.71 o
   2   9  24       16.71       40.88     35.20 o
   3   9  24       19.35       43.30     35.91 o
   4   9  24       48.62       75.59     35.83 o
   5   9  24       37.26      -19.55     36.87 o
   6   9  24        0.87       19.85     36.98 o
   7   9  24        5.43        6.81     34.12 o
   8   9  24       18.00       39.56     38.96 o
   0  10  24      251.52      222.75     50.56 o
   1  10  24        2.65       -2.01     38.11 o
   2  10  24        6.90       -9.43     35.54 o
   3  10  24        0.03       -0.07     37.81 o
   4  10  24        3.56       60.51     39.35 o
   5  10  24        4.07      -38.04     38.04 o
   1   1  25        6.94       14.49     22.70 o
   2   1  25      308.50      285.56     19.98 o
   3   1  25        4.96       14.49     18.61 o
   4   1  25       36.52       25.52     20.94 o
   5   1  25       39.68       32.57     21.98 o
   6   1  25        7.21      -23.30     23.30 o
   7   1  25       74.48      121.29     25.37 o
   8   1  25      208.56      176.22     27.66 o
   9   1  25      171.95      194.22     31.31 o
  10   1  25      329.25      280.00     32.60 o
  11   1  25       30.16       87.01     33.36 o
  12   1  25       31.27      -22.83     34.66 o
  13   1  25        0.37       -7.86     37.74 o
  14   1  25       10.06       12.85     49.07 o
   0   2  25     4137.97     4127.21     71.60 o
   1   2  25      381.66      374.31     21.48 o
   2   2  25     1649.18     1643.25     32.78 o
   3   2  25      620.46      505.89     23.77 o
   4   2  25     2402.64     2201.52     37.51 o
   5   2  25      227.20      185.02     25.92 o
   6   2  25     1482.40     1468.72     35.64 o
   7   2  25      390.54      280.15     27.86 o
   8   2  25     1247.39     1233.28     35.23 o
   9   2  25      163.78      102.36     31.01 o
  10   2  25      212.00      277.70     36.43 o
  11   2  25      113.24       70.33     35.79 o
  12   2  25      156.91      149.50     42.60 o
  13   2  25        1.31      -29.27     43.95 o
  14   2  25       19.44       51.59    131.26 o
   1   3  25      103.51      104.10     22.00 o
   2   3  25        6.02      -13.26     21.13 o
   3   3  25       16.24       -0.97     24.81 o
   4   3  25       20.84        1.81     24.84 o
   5   3  25       30.87       -1.52     22.70 o
   6   3  25        0.32      -16.04     23.77 o
   7   3  25       19.00       -7.52     27.12 o
   8   3  25        1.15      -21.70     27.74 o
   9   3  25        7.91      -20.59     36.57 o
  10   3  25       23.12      -34.11     34.11 o
  11   3  25       96.70      104.54     40.29 o
  12   3  25        0.62      -50.59     50.59 o
  13   3  25        2.21        6.66     45.10 o
   0   4  25     1445.44     1573.75     67.75 o
   1   4  25      137.89      133.76     24.82 o
   2   4  25     1991.06     1867.94     37.71 o
   3   4  25       12.67       35.40     24.31 o
   4   4  25     1022.32     1027.28     31.87 o
   5   4  25       85.07       90.79     23.37 o
   6   4  25     1016.85     1048.51     29.33 o
   7   4  25      104.89      135.35     27.38 o
   8   4  25      801.06      855.52     39.36 o
   9   4  25       94.84       96.43     30.39 o
  10   4  25      529.38      533.68     40.93 o
  11   4  25        6.63        8.41     39.99 o
  12   4  25       44.01       34.34     42.04 o
  13   4  25       11.73      -17.56     47.17 o
   1   5  25      264.26      254.07     26.39 o
   2   5  25       12.14        8.24     24.80 o
   3   5  25       81.80       52.62     24.07 o
   4   5  25      295.72      286.62     25.52 o
   5   5  25       12.53      -12.50     24.51 o
   6   5  25      453.70      475.82     28.94 o
   7   5  25        8.25       13.94     24.82 o
   8   5  25        4.62      -15.01     29.02 o
   9   5  25        0.02       -0.31     33.87 o
  10   5  25       40.92       97.20     33.99 o
  11   5  25       21.38       23.01     43.30 o
  12   5  25       92.02      145.85     46.24 o
   0   6  25       97.11      140.61     47.19 o
   1   6  25        5.05        2.67     26.92 o
   2   6  25        3.34      -11.40     25.99 o
   3   6  25      122.25      100.36     26.66 o
   4   6  25        6.92       -0.53     25.34 o
   5   6  25      212.59      298.88     25.78 o
   6   6  25        0.97      -16.78     25.66 o
   7   6  25      113.88      121.71     28.91 o
   8   6  25       54.65       17.13     28.37 o
   9   6  25       79.32       63.11     42.66 o
  10   6  25       20.18       12.53     36.25 o
  11   6  25       19.55       29.75     40.88 o
   1   7  25       13.81       63.47     33.35 o
   2   7  25      102.53      114.99     33.26 o
   3   7  25       29.49      -24.51     31.34 o
   4   7  25        5.09       17.88     28.97 o
   5   7  25        0.21      -11.68     26.46 o
   6   7  25        4.36        1.56     28.78 o
   7   7  25        4.15      -12.13     31.42 o
   8   7  25       43.27       47.18     32.82 o
   9   7  25       64.81       36.31     33.29 o
  10   7  25       24.10       38.93     38.03 o
   0   8  25       80.39       28.82     44.34 o
   1   8  25       18.88        1.91     34.04 o
   2   8  25      151.07      113.81     37.23 o
   3   8  25       71.33       72.66     34.10 o
   4   8  25      134.61      125.30     35.37 o
   5   8  25       16.81        5.08     35.99 o
   6   8  25      190.41      207.01     34.14 o
   7   8  25       12.98        1.64     34.21 o
   8   8  25       72.48       53.69     34.92 o
   9   8  25        2.16       10.21     38.69 o
   1   9  25       46.96       47.37     33.67 o
   2   9  25       12.12       31.00     40.56 o
   3   9  25        0.02       59.77     36.54 o
   4   9  25       29.57        5.42     38.03 o
   5   9  25        2.22      -18.94     37.74 o
   6   9  25       63.53       65.02     35.80 o
   7   9  25       16.23       21.03     38.30 o
   0  10  25      105.53      113.31     61.15 o
   1  10  25        0.42       26.39     39.86 o
   2  10  25       10.16       26.27     35.47 o
   3  10  25       36.20       85.23     38.48 o
   4  10  25       17.99       -9.37    107.45 o
   0   0  26     3718.03     3517.45    192.30 o
   1   0  26     2296.76     1988.42     48.89 o
   2   0  26     3417.21     3465.88     63.61 o
   3   0  26      215.55      160.32     29.49 o
   4   0  26     3011.92     2941.64     58.95 o
   5   0  26      132.88      148.75     31.16 o
   6   0  26     2373.20     2495.58     63.50 o
   7   0  26     1173.25      986.23     56.77 o
   8   0  26     1318.28     1364.39     79.74 o
   9   0  26      252.95      170.71     44.48 o
  10   0  26      443.12      539.23     49.08 o
  11   0  26      102.12       87.26     48.58 o
  12   0  26      149.75      186.15     51.45 o
  13   0  26        9.67       54.35     70.16 o
   1   1  26       17.14       17.27     20.79 o
   2   1  26        5.56        3.73     19.70 o
   3   1  26       64.20       44.29     20.02 o
   4   1  26       60.08       46.76     22.68 o
   5   1  26        3.94       -3.02     24.04 o
   6   1  26       29.58       14.15     24.79 o
   7   1  26       37.65       57.74     27.36 o
   8   1  26       76.59      104.60     28.77 o
   9   1  26        3.57      -31.01     31.01 o
  10   1  26        4.65        2.08     33.97 o
  11   1  26       23.49       15.34     34.46 o
  12   1  26       13.48        7.11     38.43 o
  13   1  26        0.02      -28.38     40.32 o
   0   2  26      243.43      293.31     36.19 o
   1   2  26      108.21       93.75     24.57 o
   2   2  26      763.30      832.38     26.93 o
   3   2  26       46.06       47.77     22.48 o
   4   2  26      859.48      827.71     28.43 o
   5   2  26      189.29      134.98     25.31 o
   6   2  26      463.01      445.44     29.09 o
   7   2  26      130.72      138.49     27.40 o
   8   2  26      340.71      374.23     32.46 o
   9   2  26       14.25       -7.51     31.76 o
  10   2  26      187.50      184.66     37.97 o
  11   2  26        6.51       33.51     40.05 o
  12   2  26       30.14       41.14     43.18 o
  13   2  26       22.92      -24.39     45.59 o
   1   3  26       83.85       87.28     22.16 o
   2   3  26       17.79       10.79     22.53 o
   3   3  26       13.73      -23.47     26.44 o
   4   3  26       33.67       20.49     26.71 o
   5   3  26        8.26       -0.78     24.28 o
   6   3  26      115.55      107.33     36.58 o
   7   3  26        0.28       13.60     28.31 o
   8   3  26      269.03      293.36     31.05 o
   9   3  26       60.44      125.06     43.93 o
  10   3  26      160.13      119.34     37.82 o
  11   3  26       14.94      -29.28     41.56 o
  12   3  26       10.32       20.88     44.23 o
  13   3  26       11.41       77.49     51.81 o
   0   4  26      195.23      109.71     35.83 o
   1   4  26      207.73      183.91     24.69 o
   2   4  26      382.38      381.79     27.74 o
   3   4  26      138.10      199.74     28.65 o
   4   4  26      422.60      467.54     30.03 o
   5   4  26        5.57      -23.33     25.66 o
   6   4  26      347.25      342.96     27.86 o
   7   4  26       56.62       59.57     29.31 o
   8   4  26      132.60      177.08     30.77 o
   9   4  26      213.53      241.55     33.41 o
  10   4  26       39.77        6.87     36.72 o
  11   4  26        1.33       -3.41     65.52 o
  12   4  26        0.99        8.92     51.45 o
   1   5  26        7.57      -13.23     32.47 o
   2   5  26        0.74      -24.47     24.47 o
   3   5  26        6.45        7.43     24.77 o
   4   5  26        7.98       -5.49     25.43 o
   5   5  26       12.63       -0.84     24.89 o
   6   5  26       40.98       57.61     26.17 o
   7   5  26      198.07      219.96     27.45 o
   8   5  26       20.09       29.31     33.32 o
   9   5  26        6.68      -12.10     34.34 o
  10   5  26        6.13        6.88     37.36 o
  11   5  26        7.63       -7.99     46.02 o
   0   6  26     1183.08     1158.73     61.95 o
   1   6  26      145.52      234.20     34.96 o
   2   6  26      426.81      476.24     35.18 o
   3   6  26      305.40      361.91     29.75 o
   4   6  26      160.79      117.63     29.46 o
   5   6  26       15.63       27.97     28.11 o
   6   6  26      655.34      703.08     33.34 o
   7   6  26        3.17       18.89     31.91 o
   8   6  26      715.44      737.03     35.63 o
   9   6  26       53.93      170.40     37.88 o
  10   6  26       47.35       44.26     37.50 o
   1   7  26       21.99       10.47     33.53 o
   2   7  26       40.84       37.96     34.53 o
   3   7  26        0.58      -29.92     33.11 o
   4   7  26       59.54       11.23     29.31 o
   5   7  26        0.77      -12.70     28.49 o
   6   7  26        2.09       19.84     32.42 o
   7   7  26       13.36       -8.55     33.32 o
   8   7  26        1.47       28.39     34.85 o
   9   7  26        3.99      -25.97     45.59 o
   0   8  26       55.65      116.50     48.17 o
   1   8  26      229.27      256.53     36.96 o
   2   8  26       37.23       86.13     36.06 o
   3   8  26        3.84       12.76     32.61 o
   4   8  26       43.89       11.23     35.84 o
   5   8  26       10.71       -6.63     36.94 o
   6   8  26       98.38       71.73     35.52 o
   7   8  26       18.44       60.78     39.03 o
   8   8  26      119.96      149.70     39.61 o
   1   9  26       37.44       -7.46     35.11 o
   2   9  26       27.59       52.49     42.46 o
   3   9  26       42.85        8.02     39.07 o
   4   9  26       24.75       25.17     37.40 o
   5   9  26       37.51       19.90     59.97 o
   1   1  27       35.12       29.10     21.41 o
   2   1  27        0.91       -0.41     23.91 o
   3   1  27       10.58       55.74     24.38 o
   4   1  27      207.24      199.86     24.27 o
   5   1  27       32.27        7.05     25.15 o
   6   1  27      131.59       65.24     26.27 o
   7   1  27        0.10      -27.75     27.75 o
   8   1  27       44.11      -31.99     31.99 o
   9   1  27        5.62      -10.00     33.67 o
  10   1  27       32.54       16.66     35.35 o
  11   1  27        0.21      -36.59     36.59 o
  12   1  27      100.30       84.92     41.94 o
   0   2  27     2433.25     2248.79     90.43 o
   1   2  27      581.40      557.20     26.42 o
   2   2  27     1872.97     1802.79     35.73 o
   3   2  27      824.10      783.20     27.81 o
   4   2  27      851.26      824.20     30.37 o
   5   2  27      419.15      392.09     29.85 o
   6   2  27     1132.76     1160.86     33.51 o
   7   2  27      302.36      316.87     27.88 o
   8   2  27      646.69      739.56     33.69 o
   9   2  27      108.24       44.17     37.43 o
  10   2  27      146.50      165.86     39.33 o
  11   2  27       36.81       78.23     41.95 o
  12   2  27       46.54       52.69     41.34 o
   1   3  27       56.92       20.58     25.00 o
   2   3  27        9.02       -2.77     25.50 o
   3   3  27       14.85        4.15     26.17 o
   4   3  27        0.91      -12.95     27.27 o
   5   3  27        9.81       32.35     28.59 o
   6   3  27       14.41       26.53     28.26 o
   7   3  27      114.46      138.27     30.33 o
   8   3  27       47.29       22.02     29.84 o
   9   3  27       54.12      101.44     33.59 o
  10   3  27       18.88       11.88     42.40 o
  11   3  27        5.09       -2.69     43.87 o
  12   3  27        5.02       16.67     46.96 o
   0   4  27      571.34      656.07     47.62 o
   1   4  27      458.97      454.21     28.72 o
   2   4  27     1020.45     1059.94     44.76 o
   3   4  27      355.83      382.92     30.87 o
   4   4  27      977.31     1006.42     35.06 o
   5   4  27      415.83      446.62     29.81 o
   6   4  27      530.76      576.91     32.69 o
   7   4  27       19.74       37.15     29.92 o
   8   4  27      307.91      329.00     33.52 o
   9   4  27       28.07       33.12     37.80 o
  10   4  27      205.12      222.50     39.16 o
  11   4  27       64.31       46.80     44.82 o
   1   5  27        2.19        7.67     29.51 o
   2   5  27       63.49       58.21     27.32 o
   3   5  27       22.77      -10.74     26.31 o
   4   5  27       17.35       39.41     28.54 o
   5   5  27       28.10       64.50     26.62 o
   6   5  27       72.45       18.00     26.33 o
   7   5  27       11.11       40.32     38.49 o
   8   5  27      134.64      208.20     35.86 o
   9   5  27       35.19       29.80     36.06 o
  10   5  27       31.92       80.77     39.76 o
  11   5  27        0.07       55.01     51.77 o
   0   6  27      228.46      228.58     53.30 o
   1   6  27        3.91      -11.58     33.97 o
   2   6  27        9.18       47.88     34.08 o
   3   6  27        0.50       -1.85     28.62 o
   4   6  27       19.01       15.73     27.11 o
   5   6  27        5.32        4.86     29.47 o
   6   6  27       41.06       53.77     29.77 o
   7   6  27       76.33      112.97     32.36 o
   8   6  27       25.98       84.09     37.38 o
   9   6  27       54.55       64.59     37.41 o
  10   6  27        0.24       12.75     45.84 o
   1   7  27        5.32      -34.53     34.53 o
   2   7  27        2.01       -6.81     35.57 o
   3   7  27      179.58      172.61     35.10 o
   4   7  27       14.97       26.88     29.93 o
   5   7  27       66.59       82.93     32.64 o
   6   7  27        7.70      -33.47     33.47 o
   7   7  27        0.87      -34.27     34.27 o
   8   7  27       16.69      -23.57     34.52 o
   0   8  27       17.63       -9.20     48.65 o
   1   8  27       91.96      108.44     34.60 o
   2   8  27       92.72       65.92     37.81 o
   3   8  27       30.56       83.00     34.18 o
   4   8  27      228.79      252.87     36.15 o
   5   8  27       10.23       62.76     35.81 o
   6   8  27        4.99        8.55     38.59 o
   1   9  27       10.24       15.08     36.90 o
   2   9  27       49.02      106.87     44.23 o
   3   9  27        0.33      -40.31     40.31 o
   4   9  27        0.81        7.71     53.61 o
   0   0  28      865.95     1049.26     67.36 o
   1   0  28      761.92      663.98     38.51 o
   2   0  28     2124.04     2172.61     55.04 o
   3   0  28     1272.53     1252.55     50.13 o
   4   0  28     3091.35     2928.70     99.63 o
   5   0  28     1318.63     1171.80     51.45 o
   6   0  28      634.33      674.27     54.89 o
   7   0  28      415.63      339.84     51.07 o
   8   0  28      396.21      446.06     54.77 o
   9   0  28      131.79      188.40     56.62 o
  10   0  28      240.74      297.85     77.28 o
  11   0  28      216.75      213.25     58.55 o
  12   0  28      126.10      164.65     78.37 o
   1   1  28       17.69       44.75     26.17 o
   2   1  28        0.20       13.12     25.23 o
   3   1  28       55.35       85.10     25.99 o
   4   1  28        0.68      -27.31     27.31 o
   5   1  28       13.53      -13.20     26.51 o
   6   1  28       98.90       74.40     29.88 o
   7   1  28        0.17      -20.04     32.59 o
   8   1  28      146.62      122.58     34.76 o
   9   1  28       78.02      107.45     38.14 o
  10   1  28       20.71       33.40     35.85 o
  11   1  28       10.36       -6.11     36.35 o
  12   1  28       56.11      104.53     43.37 o
   0   2  28      717.14      816.10     60.89 o
   1   2  28      223.86      218.29     27.44 o
   2   2  28      520.85      602.04     30.97 o
   3   2  28      339.56      366.05     28.09 o
   4   2  28      210.32      260.02     27.92 o
   5   2  28      149.49      145.45     28.00 o
   6   2  28      236.93      247.81     28.82 o
   7   2  28       32.56       56.87     30.61 o
   8   2  28       62.34      103.73     33.57 o
   9   2  28      184.51      203.79     35.28 o
  10   2  28       90.51       96.99     37.12 o
  11   2  28        4.10      -41.02     41.02 o
   1   3  28        9.04       20.72     24.91 o
   2   3  28        7.93       -3.00     26.88 o
   3   3  28        0.79        8.80     26.84 o
   4   3  28      132.18      126.44     28.30 o
   5   3  28       44.61       66.29     29.99 o
   6   3  28       95.90       80.69     29.99 o
   7   3  28       17.98       35.05     31.06 o
   8   3  28       27.51       46.18     42.14 o
   9   3  28       35.98       40.61     35.59 o
  10   3  28       41.67       36.09     45.29 o
  11   3  28       32.34       78.16     46.58 o
   0   4  28      627.36      620.68     42.66 o
   1   4  28      156.33      131.73     27.15 o
   2   4  28      184.72      126.52     30.21 o
   3   4  28       98.49      101.55     30.48 o
   4   4  28       31.88       26.78     29.11 o
   5   4  28      210.64      188.33     28.08 o
   6   4  28       76.48       95.89     31.37 o
   7   4  28        5.76       17.53     31.33 o
   8   4  28       51.46       62.68     33.07 o
   9   4  28       24.94      105.80     40.13 o
  10   4  28       14.98       10.38     41.21 o
  11   4  28       87.18      252.78    125.08 o
   1   5  28        2.79      -30.89     30.89 o
   2   5  28       13.21       59.48     29.76 o
   3   5  28       10.65       -6.06     29.14 o
   4   5  28       16.52       39.44     32.11 o
   5   5  28      138.07      118.83     29.72 o
   6   5  28       32.62        3.56     31.69 o
   7   5  28        5.08      -19.01     36.69 o
   8   5  28        2.17      -25.78     34.73 o
   9   5  28       15.68       12.18     41.30 o
  10   5  28        6.65       99.55     42.20 o
   0   6  28      364.27      389.86     51.54 o
   1   6  28      592.74      733.51     39.30 o
   2   6  28      474.79      494.70     34.60 o
   3   6  28      128.79      159.45     33.20 o
   4   6  28      298.48      299.42     30.71 o
   5   6  28       85.22       99.23     31.58 o
   6   6  28      222.32      172.64     31.37 o
   7   6  28      152.84      244.38     38.85 o
   8   6  28       71.05       74.79     38.35 o
   9   6  28       55.72       61.34     43.76 o
   1   7  28        5.24      -36.10     36.10 o
   2   7  28        1.84        6.01     36.90 o
   3   7  28        0.36      -33.90     33.90 o
   4   7  28        8.61       30.42     31.50 o
   5   7  28       30.88       21.36     36.92 o
   6   7  28       39.10       66.70     37.92 o
   7   7  28        0.76       17.83     35.70 o
   0   8  28       29.96       20.00     50.58 o
   1   8  28       17.52       48.29     36.65 o
   2   8  28       48.13       39.00     38.58 o
   3   8  28       74.94      128.20     35.99 o
   4   8  28      178.79      216.98     37.87 o
   5   8  28       28.80      -32.41     36.30 o
   1   1  29        5.05       -1.49     26.58 o
   2   1  29       50.94       55.42     26.61 o
   3   1  29        7.46        9.22     27.11 o
   4   1  29       20.78       65.66     31.83 o
   5   1  29       91.73       97.23     33.12 o
   6   1  29        9.91       19.05     36.30 o
   7   1  29        3.93        6.31     34.18 o
   8   1  29       49.29       45.82     35.21 o
   9   1  29       23.60       -0.72     37.20 o
  10   1  29      190.52      242.96     38.79 o
  11   1  29       10.77      -38.90     41.28 o
   0   2  29     1205.06     1260.03     61.18 o
   1   2  29     1192.06     1183.44     38.17 o
   2   2  29      581.55      653.59     30.47 o
   3   2  29      496.88      507.72     30.17 o
   4   2  29      972.79      984.02     35.80 o
   5   2  29      418.29      414.42     30.49 o
   6   2  29      213.54      269.09     29.41 o
   7   2  29      339.24      387.67     37.52 o
   8   2  29      114.09      131.66     36.99 o
   9   2  29      237.13      303.22     44.11 o
  10   2  29      130.81      179.59     38.10 o
  11   2  29      175.89      238.57     44.79 o
   1   3  29       81.22       62.61     28.31 o
   2   3  29        0.64        3.49     29.99 o
   3   3  29        9.37       83.57     30.59 o
   4   3  29       55.11       40.95     29.15 o
   5   3  29        8.26       -9.89     31.11 o
   6   3  29        0.65      -29.11     29.11 o
   7   3  29        2.10      -17.96     32.29 o
   8   3  29       11.99       -6.64     33.92 o
   9   3  29       53.67       59.13     40.05 o
  10   3  29      102.10      141.56     46.40 o
   0   4  29      472.92      525.75     50.23 o
   1   4  29      594.18      676.64     31.47 o
   2   4  29      812.66      849.21     34.95 o
   3   4  29      359.67      361.69     31.22 o
   4   4  29      422.24      483.36     34.07 o
   5   4  29      332.41      347.48     33.62 o
   6   4  29      238.56      260.12     33.15 o
   7   4  29      133.41      104.66     33.11 o
   8   4  29       64.21       37.64     36.94 o
   9   4  29      174.15      174.73     42.41 o
  10   4  29       51.86      105.95     51.59 o
   1   5  29       29.03       26.87     32.27 o
   2   5  29        5.41       22.08     31.36 o
   3   5  29       55.52       77.12     33.16 o
   4   5  29        0.83       23.42     32.64 o
   5   5  29       10.64       42.76     30.79 o
   6   5  29       85.92       60.98     33.93 o
   7   5  29       20.55       18.42     38.34 o
   8   5  29       13.76      -28.09     38.05 o
   9   5  29       10.89       43.83     42.94 o
   0   6  29        0.21      -12.81     48.98 o
   1   6  29       14.15       22.12     33.52 o
   2   6  29       33.87       63.62     34.56 o
   3   6  29        1.04        5.70     33.49 o
   4   6  29       41.17       62.22     34.30 o
   5   6  29       48.46       52.48     32.19 o
   6   6  29       13.83       -5.65     37.41 o
   7   6  29       11.10      -18.50     38.94 o
   1   7  29       37.34       87.51     36.96 o
   2   7  29        4.11       58.30     35.60 o
   3   7  29        1.57      -35.51     35.51 o
   4   7  29        1.45       42.70     32.79 o
   5   7  29       30.67      -38.02     38.02 o
   6   7  29       10.15        8.87     38.99 o
   0   8  29      204.41      226.22     53.69 o
   1   8  29       30.66       65.84     37.55 o
   2   8  29       43.36       39.05     40.10 o
   3   8  29      182.36      222.90     51.86 o
   0   0  30     2778.19     2804.31    145.84 o
   1   0  30     1052.03      915.03     53.75 o
   2   0  30      506.17      572.04     54.11 o
   3   0  30     1494.78     1453.60     57.06 o
   4   0  30      473.89      586.10     59.17 o
   5   0  30      634.39      740.22     67.14 o
   6   0  30      407.85      480.94     58.97 o
   7   0  30      750.96      758.14     62.06 o
   8   0  30      299.92      344.08     73.03 o
   9   0  30      502.81      567.83     61.68 o
  10   0  30       55.21      107.95     60.43 o
   1   1  30        2.09      -17.72     27.12 o
   2   1  30        0.63      -29.39     29.39 o
   3   1  30        8.27      -33.34     33.34 o
   4   1  30       73.63       60.33     35.05 o
   5   1  30       13.32       38.96     37.85 o
   6   1  30       10.98      -23.56     37.01 o
   7   1  30       26.41      -32.17     37.09 o
   8   1  30       14.42       49.67     39.56 o
   9   1  30       10.91       -6.42     56.07 o
  10   1  30       55.10       70.06     38.06 o
   0   2  30      156.63      182.64     45.02 o
   1   2  30      257.37      240.47     30.08 o
   2   2  30      205.03      264.00     31.88 o
   3   2  30      123.84      125.97     31.07 o
   4   2  30      134.51      101.91     29.41 o
   5   2  30      289.27      343.42     40.26 o
   6   2  30      263.04      363.85     39.03 o
   7   2  30      113.07      118.05     37.02 o
   8   2  30       64.53       66.70     38.93 o
   9   2  30       97.05      141.12     38.85 o
  10   2  30        8.64       10.12     39.18 o
   1   3  30        5.07       -1.97     31.53 o
   2   3  30        5.92      -14.78     29.50 o
   3   3  30        1.24       20.25     30.07 o
   4   3  30       59.96      117.39     30.93 o
   5   3  30       13.64       45.46     30.91 o
   6   3  30       59.46       67.49     33.48 o
   7   3  30       45.33       76.95     37.87 o
   8   3  30      104.85       77.04     37.13 o
   9   3  30        3.74      -22.07     38.91 o
   0   4  30        4.71       44.64     40.86 o
   1   4  30      182.60      224.47     33.42 o
   2   4  30      113.32      116.62     31.52 o
   3   4  30      261.99      222.21     31.23 o
   4   4  30      219.10      196.74     32.06 o
   5   4  30      100.43       96.89     33.71 o
   6   4  30        1.07      -29.65     33.74 o
   7   4  30        9.50      -13.02     34.35 o
   8   4  30        6.76       12.37     37.28 o
   9   4  30      120.25      152.47     48.32 o
   1   5  30       12.04       24.25     30.74 o
   2   5  30      165.04      183.04     37.06 o
   3   5  30       18.66      -13.22     36.80 o
   4   5  30        0.19      -34.44     34.44 o
   5   5  30       32.83       23.77     34.18 o
   6   5  30        0.80      -13.28     34.15 o
   7   5  30        0.04       -7.90     34.99 o
   8   5  30        0.19      -46.38     46.38 o
   0   6  30      354.56      373.52     46.38 o
   1   6  30      218.55      268.27     36.59 o
   2   6  30      187.20      168.81     35.34 o
   3   6  30      248.36      273.57     36.18 o
   4   6  30      222.00      263.44     37.03 o
   5   6  30      160.03      179.20     35.61 o
   6   6  30       28.32       63.34     39.06 o
   1   7  30       43.72      107.80     36.10 o
   2   7  30       10.19      -18.62     37.42 o
   3   7  30        7.29       25.45     36.94 o
   4   7  30        0.25      -32.30     36.73 o
   1   1  31       31.11       51.93     32.18 o
   2   1  31        2.10       11.57     32.78 o
   3   1  31       50.45       84.91     34.62 o
   4   1  31        2.47      -13.66     34.26 o
   5   1  31        0.69      -38.26     38.26 o
   6   1  31       89.68       61.38     45.11 o
   7   1  31        3.23      -39.60     39.60 o
   8   1  31       31.80       25.51     41.08 o
   9   1  31       16.98       36.04     42.69 o
   0   2  31      519.22      664.90     44.75 o
   1   2  31      650.79      620.71     33.01 o
   2   2  31      382.76      463.90     34.99 o
   3   2  31      612.79      551.73     44.32 o
   4   2  31      262.68      233.36     37.30 o
   5   2  31      453.01      473.04     36.72 o
   6   2  31       62.18       63.21     37.74 o
   7   2  31      664.19      774.50     42.82 o
   8   2  31      156.54      190.49     56.20 o
   9   2  31      194.40      148.63     41.24 o
   1   3  31       25.03       -6.04     33.01 o
   2   3  31        7.98       24.60     30.94 o
   3   3  31       21.70       54.69     31.66 o
   4   3  31        3.10      -18.17     33.80 o
   5   3  31       35.69       29.10     32.12 o
   6   3  31       38.39       80.36     36.52 o
   7   3  31        9.24      -20.52     38.39 o
   8   3  31        9.86       68.18     40.63 o
   0   4  31      795.45      877.80     55.57 o
   1   4  31      187.85      175.78     37.39 o
   2   4  31      177.07      144.82     35.64 o
   3   4  31      463.60      597.51     35.35 o
   4   4  31       26.83       48.30     31.52 o
   5   4  31      497.06      577.52     35.61 o
   6   4  31       59.93       30.04     33.68 o
   7   4  31      176.91      267.76     43.06 o
   1   5  31        7.49       -9.39     32.97 o
   2   5  31       29.82       69.22     36.08 o
   3   5  31       55.20      108.19     40.96 o
   4   5  31        1.11      -26.02     39.24 o
   5   5  31       22.07      -35.38     35.38 o
   6   5  31        2.20      -25.94     37.09 o
   0   6  31        2.75      -45.33     45.33 o
   1   6  31       34.47       -2.04     32.90 o
   2   6  31        2.78      -36.51     36.51 o
   3   6  31        8.90        5.50     39.94 o
   4   6  31        0.32      -34.54     36.82 o
   0   0  32      346.55      515.55     73.79 o
   1   0  32      840.49      841.64     56.02 o
   2   0  32      138.50      165.55     48.69 o
   3   0  32      593.59      645.01     62.28 o
   4   0  32      410.64      634.46    124.57 o
   5   0  32     1054.88     1184.14     71.20 o
   6   0  32      237.10      280.87     64.96 o
   7   0  32      534.20      532.18    102.98 o
   8   0  32       82.26       61.95     62.46 o
   1   1  32        4.04      -16.75     33.61 o
   2   1  32        5.28       -0.04     39.68 o
   3   1  32       33.00       99.46     37.43 o
   4   1  32       11.14       42.64     42.29 o
   5   1  32       33.31       65.82     40.54 o
   6   1  32        0.40       24.96     41.00 o
   7   1  32       52.95       65.70     42.63 o
   8   1  32       10.04       41.51     43.03 o
   0   2  32        7.89      -33.67     41.01 o
   1   2  32      128.39      193.60     38.93 o
   2   2  32      120.89      141.76     38.70 o
   3   2  32      210.79      290.50     38.28 o
   4   2  32       31.04       73.78     38.79 o
   5   2  32      113.95      162.49     50.39 o
   6   2  32        2.37       72.46     46.74 o
   7   2  32      321.65      417.14     42.88 o
   1   3  32       27.72        3.12     37.20 o
   2   3  32       17.11       87.52     34.83 o
   3   3  32       53.83       63.67     34.58 o
   4   3  32       36.05       66.18     35.81 o
   5   3  32        3.35      -19.39     35.62 o
   6   3  32       37.22       39.12     40.94 o
   7   3  32       17.48        4.36     40.43 o
   0   4  32      305.56      322.82     52.52 o
   1   4  32       94.57      117.31     35.98 o
   2   4  32       33.08       61.51     35.81 o
   3   4  32      106.22      102.47     34.30 o
   4   4  32        6.15       39.06     33.55 o
   5   4  32       17.76        4.53     34.92 o
   6   4  32       26.30      114.13     38.36 o
   1   5  32        0.33      -20.86     34.21 o
   2   5  32       72.09       60.40     37.52 o
   3   5  32      117.26       89.86     37.51 o
   4   5  32        0.47        1.70     37.71 o
   0   6  32       50.49       28.89     54.51 o
   1   6  32      177.50      210.49     40.19 o
   1   1  33       12.90      -31.45     37.21 o
   2   1  33        8.26      -23.16     38.28 o
   3   1  33       15.88      -17.94     38.96 o
   4   1  33       72.89       89.15     44.01 o
   5   1  33       15.47       56.18     44.10 o
   6   1  33        1.04       57.86     43.47 o
   0   2  33       13.43      -28.58     55.58 o
   1   2  33      230.32      238.35     39.94 o
   2   2  33       12.94      -11.60     38.81 o
   3   2  33      825.17      911.22     48.38 o
   4   2  33      329.03      492.86     50.41 o
   5   2  33      197.06      128.08     62.69 o
   6   2  33       40.59      108.44     44.58 o
   1   3  33       61.67      113.20     44.55 o
   2   3  33        1.67       23.99     39.23 o
   3   3  33        8.88       36.56     40.49 o
   4   3  33       17.92      -29.11     39.82 o
   5   3  33        0.10      -12.40     39.52 o
   0   4  33       43.18       94.09     54.60 o
   1   4  33      618.28      743.23     41.50 o
   2   4  33       55.29       23.21     37.75 o
   3   4  33       57.38       26.39     38.90 o
   4   4  33       38.67        1.41     37.19 o
   1   5  33        9.75       64.69    112.70 o
   0   0  34        1.30       23.80     75.16 o
   1   0  34      719.02      752.31     63.59 o
   2   0  34       11.88       32.93     63.57 o
   3   0  34      373.03      446.68     67.05 o
   4   0  34       84.13       24.00     61.79 o
   5   0  34      251.31      246.76    105.67 o
   1   1  34       26.79       66.64     39.71 o
   2   1  34       73.49       82.49     40.60 o
   3   1  34        1.59      -44.83     44.83 o
   4   1  34        9.39      -14.55     45.34 o
   0   2  34       33.74       -7.10     60.66 o
   1   2  34      156.72      220.77     53.32 o
   2   2  34        0.50      -37.75     41.05 o
   3   2  34      380.38      411.82     43.97 o
   4   2  34       67.97      150.75     46.17 o
   1   3  34        1.44      -42.67     42.67 o
   2   3  34        4.04        2.24     45.56 o
 
